# Supplementary material for: A Keller-Segel model for C elegans L1 aggregation
Source: PLoS Comput Biol. 2021 Jul 29;17(7):e1009231. doi: 10.1371/journal.pcbi.1009231 (PMC8354456; doi:10.1371/journal.pcbi.1009231)
Supplement: S1 Data — Microarray expression profiling results. (XLSX) [file pcbi.1009231.s007.xlsx]

## Sheet: Ethanol
Probe set	Gene Title	Gene Symbol	LA10	LA13	LA16	Control Mean (Log2)	LA11	LA14	LA17	Ethanol Mean (Log2)	Fold Change (Geometric)	p-value (a-level: 0.001)	q-value (FDR: 5%)
192195_at	fatty Acid CoA Synthetase family /// locus:acs-2	acs-2 /// WBGene00009221	6.53	5.28	5.53	5.78	13.95	13.89	13.89	13.91	280.139	2.89403e-05	0.00538827
174675_at	fatty Acid CoA Synthetase family /// locus:acs-2	acs-2 /// WBGene00009221	5.49	4.52	4.44	4.81667	11.64	11.49	11.39	11.5067	103.25	4.17836e-05	0.00657695
175489_at	hypothetical protein /// status:Confirmed	F18E3.11 /// WBGene00017567	4.55	3.86	3.77	4.06	11.25	10.41	10.23	10.63	95.0095	7.99443e-05	0.0083713
192190_at	Hydroxy-Acyl-CoA Dehydrogenase /// locus:hacd-1	hacd-1 /// WBGene00019978	6.89	6.68	6.68	6.75	13.46	13.28	13.15	13.2967	93.4852	5.49028e-07	0.00153827
190094_s_at	hypothetical protein	M02D8.4	6.97	5.95	6.2	6.37333	12.56	11.8	11.62	11.9933	49.18	0.000181974	0.0111606
191759_at	Flavin-containing MonoOxygenase family /// locus:fmo-2	fmo-2 /// WBGene00001477	6.23	6.11	6.08	6.14	10.48	12.34	12.38	11.7333	48.2793	0.000880738	0.0211635
173301_s_at	GEX Interacting protein	gei-7	8.93	8.01	8.01	8.31667	13.45	13.58	13.48	13.5033	36.4202	7.39936e-05	0.00813044
194142_x_at	GEX Interacting protein	gei-7	9.49	8.56	8.44	8.83	13.6	13.67	13.67	13.6467	28.1813	0.000132233	0.00997295
191712_s_at	GEX Interacting protein	gei-7	9.81	8.76	8.8	9.12333	13.93	13.95	13.91	13.93	27.9866	0.000151684	0.0105196
192645_at	MaX-Like /// locus:mxl-3	mxl-3 /// WBGene00003511	6.41	5.83	6.57	6.27	10.99	11.25	10.86	11.0333	27.1585	4.63875e-05	0.00698758
183122_at	hypothetical protein /// status:Confirmed	C45E5.1 /// WBGene00016664	4.97	4.68	4.81	4.82	9.58	9.52	9.42	9.50667	25.753	1.05222e-06	0.00184258
193894_at	hypothetical protein /// 5-methyltetrahydrofolate-homocysteine methyltransferase	R03D7.1 /// WBGene00010988	6.72	6.41	6.99	6.70667	11.22	11.23	11.06	11.17	22.0596	1.44823e-05	0.00431479
186521_at	hypothetical protein /// status:Confirmed	F21C10.10 /// WBGene00017659	9.47	8.83	8.77	9.02333	13.47	13.49	13.44	13.4667	21.7559	3.84266e-05	0.00633318
173725_s_at	fatty acid ELOngation /// locus:elo-6	elo-6 /// WBGene00001244	9.11	8.7	9.29	9.03333	13.51	13.33	13.38	13.4067	20.7255	1.80387e-05	0.00467973
172581_s_at	hypothetical protein	F32D8.12	5	5.42	5.23	5.21667	9.65	9.33	9.38	9.45333	18.8523	1.11879e-05	0.00431479
186660_s_at	hypothetical protein /// status:Confirmed	F46C5.1 /// WBGene00009778	6.28	6.36	6.29	6.31	9.72	10.82	11.09	10.5433	18.8088	0.00054373	0.016741
173930_s_at	hypothetical protein /// status:Confirmed	C44B7.10 /// WBGene00016630	10.22	9.71	9.79	9.90667	13.99	14.16	14.09	14.08	18.0426	1.48141e-05	0.00431479
191641_s_at	hypothetical protein	C36A4.9	8.75	8.79	8.86	8.8	13.06	12.96	12.81	12.9433	17.6713	8.08909e-07	0.00161886
192407_at	Glutathione S-Transferase /// locus:gst-4	gst-4 /// WBGene00001752	8.53	8.18	8.56	8.42333	12.65	12.45	12.44	12.5133	17.0299	8.13619e-06	0.00431479
192528_at	hypothetical protein /// sodium/phosphate transport protein	C35A5.3 /// WBGene00007947	5.68	5.33	5.76	5.59	10.24	9.27	9.26	9.59	16	0.000337477	0.0136246
184370_at	hypothetical protein	Y39D8A.1	5	5.74	5.71	5.48333	9.53	9.59	9.21	9.44333	15.5625	0.000124013	0.00965169
187598_at	hypothetical protein	C35C5.8	6.91	6.66	6.94	6.83667	10.36	10.85	11.09	10.7667	15.2422	7.17243e-05	0.00813044
184631_at	status:Partially_confirmed /// hypothetical protein	WBGene00013698 /// Y106G6D.1	4.27	3.87	3.9	4.01333	8.23	7.63	7.9	7.92	14.9977	5.49197e-05	0.00746964
191276_s_at	fatty acid ELOngation /// locus:elo-5	elo-5 /// WBGene00001243	9.55	10.36	9.87	9.92667	13.87	13.76	13.63	13.7533	14.1887	9.89728e-05	0.00883131
185716_at	MATH (meprin-associated Traf homology) domain containing /// locus:math-10	math-10 /// WBGene00015839	3.29	3.06	3.28	3.21	7.43	6.8	6.48	6.90333	12.9361	0.000215996	0.0118765
189185_at	Serpentine Receptor, class H	srh-2	4.06	3.94	4.41	4.13667	7.66	7.68	7.92	7.75333	12.2666	2.49496e-05	0.00526986
187452_at	hypothetical protein /// 4-hydroxyphenylpyruvate dioxygenase (4HPPD)	C31H2.4 /// WBGene00016294	5.94	6.1	6.44	6.16	9.79	9.78	9.74	9.77	12.2101	1.68572e-05	0.00454141
190404_s_at	FOLate Transporter family /// locus:folt-2	folt-2 /// WBGene00018138	6.23	6.54	6.39	6.38667	9.91	9.91	10.14	9.98667	12.1257	6.84195e-06	0.00431479
180913_at	AQuaPorin or aquaglyceroporin related	aqp-1	9.57	9.73	9.58	9.62667	13.18	13.17	13.1	13.15	11.4982	4.261e-07	0.00153827
192122_s_at	H(+)MyoInositol coTransporter /// locus:hmit-1.2	hmit-1.2 /// WBGene00013074	5.09	5.01	5.34	5.14667	8.28	8.76	8.84	8.62667	11.1579	6.54908e-05	0.00811915
187180_at	hypothetical protein	C44C1.5	5.13	5.25	5.47	5.28333	9.06	8.65	8.53	8.74667	11.0298	5.19841e-05	0.00728248
192281_at	fatty Acid CoA Synthetase family /// locus:acs-11	acs-11 /// WBGene00018269	7.11	7.2	7.1	7.13667	10.49	10.59	10.69	10.59	10.9536	7.9435e-07	0.00161886
191494_s_at	acetate utilisation protein /// hypothetical protein	WBGene00014258 /// ZK1320.9	8.47	8.16	8.3	8.31	12	11.75	11.51	11.7533	10.8779	3.30454e-05	0.00564555
189501_s_at	UDP-GlucuronosylTransferase /// locus:ugt-48	ugt-48 /// WBGene00015965	5.27	5.58	5.29	5.38	9.38	8.52	8.41	8.77	10.4831	0.000463662	0.0158041
190145_s_at	hypothetical protein	F32D8.12	8.66	8.79	8.62	8.69	12.06	12.08	12	12.0467	10.2437	4.86412e-07	0.00153827
190676_at	UDP-GlucuronosylTransferase /// locus:ugt-40	ugt-40 /// WBGene00017331	4.72	4.85	4.62	4.73	8.28	7.92	7.99	8.06333	10.0794	1.32246e-05	0.00431479
190857_at	hypothetical protein /// acetoacetyl CoA thiolase	T02G5.7 /// WBGene00020166	9.45	9.47	9.6	9.50667	13.07	12.73	12.71	12.8367	10.0561	1.21509e-05	0.00431479
187589_at	hypothetical protein	C35C5.8	5.41	5.3	4.93	5.21333	8.28	8.54	8.73	8.51667	9.87194	7.1433e-05	0.00813044
189710_at	Beta Carbonic Anhydrase /// locus:bca-1	bca-1 /// WBGene00000245	8.2	8.18	8.15	8.17667	11.65	11.48	11.2	11.4433	9.6242	1.58207e-05	0.00443266
190916_at	hypothetical protein /// UDP-glucosyltransferase	UDP-glucosyltransferase /// WBGene00016013	5.1	5.09	4.89	5.02667	8.45	8.46	7.91	8.27333	9.4917	7.49109e-05	0.00813512
173207_at	---	---	5.37	5.3	5.13	5.26667	8.98	8.01	8.49	8.49333	9.36103	0.000366036	0.0142439
180813_s_at	hypothetical protein /// status:Predicted /// status:Predicted /// hypothetical protein	C01B4.7 /// WBGene00015271 /// WBGene00021219 /// Y19D10A.4	8.24	7.26	7.57	7.69	10.54	10.86	11.21	10.87	9.06307	0.000795427	0.020194
191559_s_at	hypothetical protein /// sodium/phosphate transporter	F11A5.9 /// WBGene00008677	6.81	6.65	7.25	6.90333	9.75	10.35	10.1	10.0667	8.95897	0.000224314	0.0119484
176268_at	status:Partially_confirmed /// hypothetical protein	WBGene00022320 /// Y82E9BL.3	4.12	4.19	4.23	4.18	7.97	7.22	6.83	7.34	8.9383	0.00071284	0.0193531
189126_s_at	Serpentine Receptor, class H	srh-2	5.23	5.39	4.93	5.18333	8.43	8.28	8.31	8.34	8.91767	2.45137e-05	0.00526986
177903_s_at	O-ACyltransferase homolog /// locus:oac-14	oac-14 /// WBGene00008602	5.27	4.35	4.29	4.63667	7.61	8	7.75	7.78667	8.87656	0.000729697	0.0194186
175253_s_at	hypothetical protein /// status:Predicted /// status:Predicted /// hypothetical protein	C01B4.7 /// WBGene00015271 /// WBGene00021219 /// Y19D10A.4	8.51	7.45	8.11	8.02333	10.95	11.07	11.37	11.13	8.6139	0.000737683	0.0194986
184843_at	hypothetical protein	Y42G9A.3	8.27	8.7	8.71	8.56	11.53	11.79	11.67	11.6633	8.59402	4.52021e-05	0.00688303
182999_at	hypothetical protein /// status:Partially_confirmed	W06H8.2 /// WBGene00021066	5.44	5.74	5.51	5.56333	8.44	8.77	8.72	8.64333	8.45614	2.31476e-05	0.00526986
190646_s_at	hypothetical protein	F18E3.7	8.92	8.76	8.61	8.76333	11.85	11.78	11.67	11.7667	8.01851	8.46366e-06	0.00431479
179778_at	hypothetical protein /// status:Confirmed	F27D9.2 /// WBGene00017861	8.31	8.58	8.75	8.54667	11.64	11.45	11.55	11.5467	8	2.75449e-05	0.00538827
189500_at	UDP-GlucuronosylTransferase /// locus:ugt-48	ugt-48 /// WBGene00015965	6.28	6.21	6.61	6.36667	9.68	9.08	9.02	9.26	7.42985	0.000290316	0.0129407
191251_at	UDP-GlucuronosylTransferase /// locus:ugt-21	ugt-21 /// WBGene00007885	5.77	5.85	6.07	5.89667	8.81	8.66	8.6	8.69	6.9323	1.39179e-05	0.00431479
178688_s_at	hypothetical protein /// status:Partially_confirmed	K08D8.3 /// WBGene00010657	5.53	5.33	5.33	5.39667	8.25	8.28	8	8.17667	6.86852	1.5092e-05	0.00431479
177815_s_at	hypothetical protein	E01G4.3	8.63	8.1	8.26	8.33	11.09	11.04	11.2	11.11	6.86852	7.086e-05	0.00813044
180269_at	hypothetical protein /// status:Confirmed	C35B1.5 /// WBGene00016435	10.44	10.5	10.64	10.5267	13.32	13.22	13.35	13.2967	6.82108	2.59337e-06	0.00259505
182849_at	hypothetical protein	Y37A1B.5	7.64	7.46	7.57	7.55667	10.41	10.28	10.29	10.3267	6.82108	2.04559e-06	0.00238806
187479_s_at	hypothetical protein	Y62E10A.13	8.45	8.54	8.52	8.50333	11.41	11.12	11.28	11.27	6.80534	6.15317e-06	0.00431001
182839_at	hypothetical protein	Y11D7A.3	6.52	6.51	6.36	6.46333	9.47	8.91	9.12	9.16667	6.51305	9.4274e-05	0.00857591
192107_s_at	PYruvate Carboxylase /// locus:pyc-1	pyc-1 /// WBGene00004258	8.58	8.61	8.5	8.56333	11.35	11.17	11.26	11.26	6.48302	1.61366e-06	0.00230304
183408_at	hypothetical protein	W01C8.5	7.36	7.39	7.38	7.37667	10.41	9.81	9.88	10.0333	6.30574	0.000150566	0.010494
193472_at	defective SPErmatogenesis /// locus:spe-4	spe-4 /// WBGene00004958	5.93	5.89	5.3	5.70667	8.6	8.27	8.2	8.35667	6.27667	0.000370805	0.0143498
191689_s_at	UDP-GlucuronosylTransferase	ugt-17	7.81	8.18	8.28	8.09	10.49	10.8	10.74	10.6767	6.00709	0.000112865	0.00930622
187284_at	hypothetical protein /// status:Confirmed	C34C12.7 /// WBGene00007926	5.76	5.7	5.6	5.68667	8.66	8.2	7.92	8.26	5.95183	0.000309329	0.013252
188895_at	hypothetical protein /// transporter	transporter /// WBGene00019187	6.66	6.51	6.54	6.57	8.93	9.3	9.18	9.13667	5.92439	2.66337e-05	0.00533019
177528_at	hypothetical protein /// status:Confirmed	F15D3.6 /// WBGene00008856	5.84	5.48	5.21	5.51	8.14	8.19	7.87	8.06667	5.88347	0.000250662	0.0123233
171829_x_at	Fructose-1,6-BiPhosphatase /// locus:fbp-1	fbp-1 /// WBGene00001404	8.75	8.98	9.29	9.00667	11.53	11.59	11.56	11.56	5.86989	8.45126e-05	0.00839675
174277_s_at	hypothetical protein	W01C8.5	7.9	7.82	7.8	7.84	10.63	10.21	10.32	10.3867	5.84283	3.93157e-05	0.00640437
188288_s_at	beta-LACTamase domain containing /// locus:lact-4	lact-4 /// WBGene00010877	7.53	7.14	7.2	7.29	10.03	9.88	9.59	9.83333	5.82934	0.000136731	0.0100495
179711_s_at	hypothetical protein /// status:Confirmed	F17A9.4 /// WBGene00017536	8.3	8.52	8.2	8.34	11.11	10.8	10.68	10.8633	5.74909	9.25935e-05	0.00857591
189341_s_at	hypothetical protein /// carboxylesterase	carboxylesterase /// WBGene00013875	5.42	5.83	5.85	5.7	8.21	8.27	8.19	8.22333	5.74909	5.91968e-05	0.0078235
189642_at	hypothetical protein /// acyltransfersase	acyltransfersase /// WBGene00015074	8.26	8.25	8.26	8.25667	10.73	10.74	10.86	10.7767	5.73582	4.57697e-07	0.00153827
191581_at	hypothetical protein /// Putative membrane protein	B0564.3 /// WBGene00007203	8.01	8.37	7.91	8.09667	10.23	10.76	10.82	10.6033	5.68305	0.000428805	0.0152466
174298_s_at	inorganic PYroPhosphatase	pyp-1	9.29	9.49	9.38	9.38667	11.88	11.8	11.91	11.8633	5.5661	3.10369e-06	0.00271748
173613_s_at	hypothetical protein	Y62E10A.13	8.57	8.63	8.73	8.64333	11.12	10.99	11.18	11.0967	5.4768	4.66396e-06	0.00362987
185619_s_at	hypothetical protein	C23H5.8	8.8	8.71	8.35	8.62	11.42	10.74	10.88	11.0133	5.2537	0.000652471	0.0183655
189807_at	AQuaPorin or aquaglyceroporin related /// locus:aqp-7	aqp-7 /// WBGene00000175	10.28	10.16	10.63	10.3567	12.49	12.81	12.84	12.7133	5.12186	0.000196756	0.0116626
175152_s_at	MItochondrial Solute Carrier /// locus:misc-1	misc-1 /// WBGene00015186	9.55	9.86	9.77	9.72667	12.09	12.07	12.05	12.07	5.07474	1.46018e-05	0.00431479
173139_s_at	Cyclin-Dependent Kinase family /// locus:cdk-5	cdk-5 /// WBGene00000407	7.91	7.97	8.07	7.98333	10.61	10.21	10.1	10.3067	5.00487	0.00013678	0.0100495
188405_at	Lipid Binding Protein	lbp-3	8.91	9.06	9.3	9.09	11.35	11.32	11.55	11.4067	4.9818	6.68159e-05	0.00813044
193796_at	MItochondrial Solute Carrier /// locus:misc-1	misc-1 /// WBGene00015186	8.52	8.55	8.81	8.62667	11.02	10.98	10.82	10.94	4.9703	3.07702e-05	0.00538827
184397_s_at	hypothetical protein /// status:Partially_confirmed	C46H11.2 /// WBGene00016728	6.45	6.62	6.58	6.55	9.06	8.79	8.73	8.86	4.95883	3.46848e-05	0.00578454
190849_at	UDP-GlucuronosylTransferase /// locus:ugt-41	ugt-41 /// WBGene00017336	4.57	4.55	4.36	4.49333	7.11	6.65	6.63	6.79667	4.93597	0.000173576	0.0110171
182330_s_at	status:Partially_confirmed /// hypothetical protein	WBGene00012535 /// Y37A1A.2	5.02	5.18	5.46	5.22	7.63	7.53	7.4	7.52	4.92458	9.18141e-05	0.00857591
191470_s_at	Temporarily Assigned Gene name	tag-10	6.55	6.29	6.34	6.39333	8.75	8.6	8.7	8.68333	4.89056	1.48334e-05	0.00431479
184500_s_at	hypothetical protein	C23H5.8	9.89	9.55	9.37	9.60333	12.31	11.72	11.63	11.8867	4.86801	0.000956834	0.0218762
190796_s_at	hypothetical protein /// locus:idh-1	F59B8.2 /// WBGene00010317	9.81	10.26	10.55	10.2067	12.31	12.5	12.66	12.49	4.86801	0.000658236	0.0184795
190701_s_at	Fructose-1,6-BiPhosphatase /// locus:fbp-1	fbp-1 /// WBGene00001404	9.38	9.63	9.78	9.59667	11.77	11.83	12.02	11.8733	4.84557	8.10717e-05	0.0083713
182626_at	hypothetical protein /// status:Partially_confirmed	F08F3.10 /// WBGene00017266	7.07	6.98	6.76	6.93667	9.47	8.96	9.17	9.2	4.80099	0.000202905	0.011868
184602_at	UDP-GlucuronosylTransferase /// locus:ugt-25	ugt-25 /// WBGene00015692	5.8	5.45	5.97	5.74	8.21	7.82	7.96	7.99667	4.77886	0.000293159	0.0129407
182470_at	hypothetical protein /// status:Partially_confirmed	F09F7.6 /// WBGene00017303	10.03	9.87	9.65	9.85	12.21	11.99	12.09	12.0967	4.74585	6.03408e-05	0.00790017
191469_at	Temporarily Assigned Gene name	tag-10	7.85	7.22	7.64	7.57	9.76	9.88	9.78	9.80667	4.71307	0.000291186	0.0129407
180728_at	hypothetical protein /// status:Partially_confirmed	F17A9.5 /// WBGene00017537	4.68	5.21	5.09	4.99333	7.4	7.3	6.99	7.23	4.71307	0.000381497	0.0144867
186446_at	PaNtothenate Kinase	pnk-1	9.91	10.13	9.97	10.0033	12.54	12	12.15	12.23	4.68051	0.000214005	0.0118765
191099_at	MaLonyl CoA Decarboxylase	mlcd-1	8.87	8.6	8.58	8.68333	11.03	10.9	10.79	10.9067	4.66971	4.43067e-05	0.00685332
175553_at	hypothetical protein /// status:Confirmed	K02G10.3 /// WBGene00019345	7.03	7.26	7.24	7.17667	9.7	9.14	9.34	9.39333	4.64818	0.000247621	0.0123233
191831_s_at	inorganic PYroPhosphatase	pyp-1	10.07	10.09	10.23	10.13	12.38	12.32	12.31	12.3367	4.61608	2.28491e-06	0.00246226
191855_at	hypothetical protein /// mitochondrial carrier protein	F43G9.3 /// WBGene00009666	8.95	8.93	8.95	8.94333	11.29	11.1	11.06	11.15	4.61608	6.47946e-06	0.00431479
182487_s_at	intestinal acid PHOsphatase /// locus:pho-1	pho-1 /// WBGene00004020	7.89	8.21	8.29	8.13	10.47	10.26	10.24	10.3233	4.57361	0.000104347	0.009208
186789_s_at	hypothetical protein /// status:Confirmed	F36G3.2 /// WBGene00009483	7.56	8	8.03	7.86333	10.25	10.04	9.86	10.05	4.55252	0.000319807	0.0134128
190681_at	UDP-GlucuronosylTransferase /// locus:ugt-20	ugt-20 /// WBGene00019516	6.82	6.61	6.68	6.70333	9.19	8.8	8.64	8.87667	4.51064	0.000239589	0.012117
181510_at	hypothetical protein /// status:Partially_confirmed	W09B6.5 /// WBGene00021105	4.52	4.84	5.03	4.79667	7.22	6.94	6.74	6.96667	4.50023	0.000440317	0.0154434
173556_s_at	hypothetical protein	C06A8.1	7.53	7.14	7.29	7.32	9.13	9.44	9.88	9.48333	4.47949	0.000914347	0.0213707
184144_at	hypothetical protein /// status:Partially_confirmed	R193.2 /// WBGene00020128	7.45	7.77	7.85	7.69	9.65	9.91	9.83	9.79667	4.30695	0.000128313	0.00976926
173676_s_at	APYrase /// locus:apy-1	apy-1 /// WBGene00017244	9.38	9.59	9.82	9.59667	11.7	11.54	11.74	11.66	4.17951	0.000126827	0.0097206
176775_at	hypothetical protein /// status:Confirmed	K02G10.3 /// WBGene00019345	7.62	7.92	8.05	7.86333	10.31	9.71	9.73	9.91667	4.15064	0.000935416	0.0215531
191459_s_at	hypothetical protein /// Zinc-binding dehydrogenases	F39B2.3 /// WBGene00009554	7.51	7.39	7.52	7.47333	9.77	9.57	9.24	9.52667	4.15064	0.000212889	0.0118765
173002_s_at	hypothetical protein /// status:Partially_confirmed	F52H2.7 /// WBGene00018719	6.27	6.32	6.51	6.36667	8.27	8.27	8.56	8.36667	4	7.8968e-05	0.0083713
173073_s_at	hypothetical protein	T07D3.9	6.16	5.69	5.84	5.89667	8.05	7.74	7.87	7.88667	3.97237	0.000272282	0.0126737
192911_at	hypothetical protein /// bacterial regulatory protein UHPC like	T11G6.4 /// WBGene00011719	7.96	8.14	8.35	8.15	10.26	10.1	10.03	10.13	3.94493	0.00011391	0.009332
189401_s_at	hypothetical protein /// carboxylesterase	carboxylesterase /// WBGene00013874	6.02	5.95	6.18	6.05	8.05	8.02	8.02	8.03	3.94493	8.67635e-06	0.00431479
184396_at	hypothetical protein /// status:Partially_confirmed	C46H11.2 /// WBGene00016728	8.69	8.82	8.75	8.75333	10.9	10.56	10.7	10.72	3.90864	4.88707e-05	0.00713159
192658_s_at	Malate DeHydrogenase /// locus:mdh-1	mdh-1 /// WBGene00003162	10.17	10	10.48	10.2167	12.16	12.13	12.24	12.1767	3.89062	0.000170078	0.0110171
183108_at	hypothetical protein /// status:Partially_confirmed	C12D5.9 /// WBGene00015710	6.8	7.05	7.07	6.97333	8.94	9.05	8.8	8.93	3.88164	6.53721e-05	0.00811915
174295_at	Serine Palmitoyl Transferase famiLy /// locus:sptl-3	sptl-3 /// WBGene00011932	7.1	7.16	7.4	7.22	9.47	8.88	9.09	9.14667	3.80176	0.000594392	0.0176044
192972_at	Lactate DeHydrogenase /// locus:ldh-1	ldh-1 /// WBGene00002262	9.32	8.96	9.35	9.21	10.93	11.24	11.21	11.1267	3.7755	0.000275016	0.0126737
185645_s_at	hypothetical protein	F15B10.1	8.77	8.98	9.31	9.02	10.9	10.85	11.03	10.9267	3.74942	0.000328489	0.0135996
191512_at	Serine Palmitoyl Transferase famiLy /// locus:sptl-3	sptl-3 /// WBGene00011932	7.73	7.94	7.95	7.87333	10.15	9.49	9.67	9.77	3.72352	0.000826855	0.0205052
176414_s_at	hypothetical protein /// status:Confirmed	C30F12.2 /// WBGene00016261	7.28	7.37	7.3	7.31667	9.39	9.02	9.23	9.21333	3.72352	6.77196e-05	0.00813044
190496_s_at	Polarity and Osmotic sensitivity Defect	pod-2	10.16	10.54	10.48	10.3933	12.41	12.27	12.1	12.26	3.64689	0.000228305	0.0119857
194090_s_at	Nuclear Hormone Receptor family	nhr-21	9.44	9.81	9.65	9.63333	11.46	11.63	11.39	11.4933	3.63008	0.000133124	0.00997295
181962_at	hypothetical protein /// status:Confirmed	F01F1.3 /// WBGene00017160	7.88	8.14	8.32	8.11333	10.13	10.02	9.72	9.95667	3.58838	0.000479968	0.0161245
183861_at	hypothetical protein /// status:Confirmed	W02D9.10 /// WBGene00012216	9.58	9.3	9.6	9.49333	11.44	11.32	11.24	11.3333	3.5801	8.30708e-05	0.0083713
173856_at	Malate DeHydrogenase /// locus:mdh-1	mdh-1 /// WBGene00003162	9.49	9.43	9.98	9.63333	11.62	11.27	11.51	11.4667	3.56359	0.000825445	0.0205052
187493_at	hypothetical protein	T28D9.3	7.93	8	8.08	8.00333	9.69	9.9	9.9	9.83	3.54717	2.44248e-05	0.00526986
192196_at	Nuclear Hormone Receptor family /// locus:nhr-30	nhr-30 /// WBGene00016091	5.68	6.18	5.93	5.93	7.67	7.92	7.67	7.75333	3.53898	0.000396524	0.0147319
174297_at	inorganic PYroPhosphatase	pyp-1	10.73	11.13	11.11	10.99	12.8	12.78	12.76	12.78	3.45815	0.00016435	0.0107588
182166_at	hypothetical protein /// status:Confirmed	C44C1.1 /// WBGene00016641	6.94	7.22	7.41	7.19	8.95	8.94	8.99	8.96	3.41054	0.000209127	0.0118765
186249_at	hypothetical protein /// status:Partially_confirmed	C03A7.12 /// WBGene00015370	4.8	4.52	4.66	4.66	6.5	6.61	6.16	6.42333	3.39482	0.000364435	0.0142211
178464_at	hypothetical protein /// status:Partially_confirmed	R193.2 /// WBGene00020128	6.54	6.79	7.04	6.79	8.42	8.71	8.47	8.53333	3.34808	0.000507882	0.0163562
175142_at	hypothetical protein	F17C11.12	7.71	7.59	7.91	7.73667	9.74	9.25	9.44	9.47667	3.34035	0.00051895	0.016415
184079_at	FerroPortiN /// locus:fpn-1.2	fpn-1.2 /// WBGene00019977	6.07	6.05	5.88	6	7.92	7.71	7.56	7.73	3.31728	0.000137015	0.0100495
182091_s_at	hypothetical protein /// hypothetical protein /// status:Predicted /// status:Predicted	T04A11.1 /// T04A11.4 /// WBGene00011416 /// WBGene00011419	8.85	8.69	9.07	8.87	10.32	10.73	10.72	10.59	3.29436	0.000591129	0.0176044
177235_s_at	hypothetical protein /// status:Partially_confirmed	DH11.2 /// WBGene00008436	9.6	9.82	9.63	9.68333	11.47	11.41	11.22	11.3667	3.21169	7.92167e-05	0.0083713
177532_at	hypothetical protein /// status:Confirmed	F22B5.4 /// WBGene00009042	7.81	7.57	7.44	7.60667	9.34	9.29	9.23	9.28667	3.20428	0.000118943	0.00963167
189069_at	hypothetical protein /// aminoacylase-1	aminoacylase-1 /// WBGene00007507	4.55	4.54	4.83	4.64	6.48	6.33	6.13	6.31333	3.18951	0.000272726	0.0126737
191917_at	hypothetical protein	T28F3.4	7.31	7.27	7.34	7.30667	9.1	8.98	8.86	8.98	3.18951	2.05264e-05	0.00495785
188162_at	hypothetical protein	ATPase	6.69	6.12	6.65	6.48667	8.12	8.08	8.26	8.15333	3.1748	0.000962223	0.0219541
186882_at	hypothetical protein /// status:Partially_confirmed	K01B6.3 /// WBGene00010454	6.6	7.05	6.72	6.79	8.67	8.41	8.29	8.45667	3.1748	0.000680905	0.0189639
182693_s_at	hypothetical protein /// hypothetical protein /// status:Predicted /// status:Predicted	T04A11.2 /// T04A11.5 /// WBGene00011417 /// WBGene00011420	8.12	7.91	8.12	8.05	9.58	9.6	9.94	9.70667	3.15287	0.000262014	0.0126571
177009_at	hypothetical protein	Y54G2A.17	6.16	6.09	6.36	6.20333	8.04	7.89	7.65	7.86	3.15287	0.00028745	0.0129067
183367_at	hypothetical protein /// status:Partially_confirmed	M02D8.5 /// WBGene00019731	5.9	6.06	5.88	5.94667	7.79	7.5	7.47	7.58667	3.11666	0.000149567	0.0104765
193629_at	hypothetical protein /// steroidogenic acute regulatory protein like	F52F12.7 /// WBGene00009940	9.39	9.41	9.35	9.38333	11.03	10.98	11.03	11.0133	3.09513	2.94324e-07	0.00153827
184052_s_at	ACOnitase	aco-2	8.35	7.96	8.27	8.19333	9.84	9.88	9.75	9.82333	3.09513	0.00019955	0.0117458
182188_s_at	status:Partially_confirmed /// hypothetical protein	WBGene00022532 /// ZC155.4	4.51	4.65	4.74	4.63333	6.09	6.38	6.26	6.24333	3.05252	0.000115779	0.00942997
182597_at	hypothetical protein	T07E3.4	8.19	8.43	8.59	8.40333	9.9	9.94	10.15	9.99667	3.01746	0.000337319	0.0136246
186734_s_at	GLutamiNe synthetase (glutamate-ammonia ligase)	gln-3	10.68	10.88	10.91	10.8233	12.49	12.36	12.4	12.4167	3.01746	4.09301e-05	0.00651582
191718_s_at	Intermediate Filament Protein, class E /// locus:ifp-1	ifp-1 /// WBGene00002067	9.15	9.34	9.39	9.29333	10.86	10.88	10.91	10.8833	3.01049	2.8555e-05	0.00538827
183125_at	hypothetical protein	F25E5.8	10.5	10.32	10.28	10.3667	11.86	12.1	11.9	11.9533	3.00355	9.38384e-05	0.00857591
173814_at	hypothetical protein	hexokinase	9.12	9.39	9.32	9.27667	11.04	10.77	10.72	10.8433	2.9622	0.000257028	0.0125461
175196_s_at	hypothetical protein	F59F5.2	6.48	6.11	6.09	6.22667	7.85	7.76	7.76	7.79	2.95536	0.000276603	0.0126737
185328_at	UDP-GlucuronosylTransferase /// locus:ugt-28	ugt-28 /// WBGene00015693	5.69	5.26	5.26	5.40333	7.04	6.86	7	6.96667	2.95536	0.00052184	0.016415
187906_at	abnormal DAuer Formation /// locus:daf-6	daf-6 /// WBGene00000902	6.02	5.76	5.86	5.88	7.31	7.55	7.46	7.44	2.94854	0.000111287	0.00930622
186261_at	hypothetical protein	Y71F9B.9	7.27	7.21	6.97	7.15	8.97	8.63	8.49	8.69667	2.92141	0.000799263	0.0202111
191440_at	UDP-GlucuronosylTransferase /// locus:ugt-47	ugt-47 /// WBGene00011006	5.61	5.58	5.57	5.58667	7.2	7.12	7.04	7.12	2.89454	5.59536e-06	0.00412556
176876_at	hypothetical protein	CC8.2	7.53	7.3	7.27	7.36667	8.81	8.88	8.96	8.88333	2.86129	8.22344e-05	0.0083713
175385_at	---	---	8.64	8.82	9.2	8.88667	10.34	10.4	10.44	10.3933	2.84153	0.000847518	0.0208663
177116_at	hypothetical protein /// status:Confirmed	M7.12 /// WBGene00010887	7.09	7.39	6.82	7.1	8.67	8.63	8.51	8.60333	2.83497	0.000933649	0.0215531
188584_s_at	hypothetical protein	hexokinase	8.89	8.95	8.94	8.92667	10.62	10.43	10.22	10.4233	2.8219	0.000215228	0.0118765
192542_at	Nuclear Hormone Receptor family /// locus:nhr-208	nhr-208 /// WBGene00011099	6.38	6.36	6.46	6.4	7.93	7.68	8.06	7.89	2.80889	0.000209035	0.0118765
189801_s_at	hypothetical protein /// RNA binding protein	C50B8.1 /// WBGene00008224	9.8	9.91	9.83	9.84667	11.41	11.34	11.25	11.3333	2.80241	1.26299e-05	0.00431479
188163_s_at	hypothetical protein	ATPase	6.18	6.09	6.23	6.16667	7.7	7.71	7.46	7.62333	2.74473	9.06453e-05	0.00857591
183942_s_at	hypothetical protein /// status:Partially_confirmed	T14B4.5 /// WBGene00020501	7.26	7.02	7.28	7.18667	8.58	8.57	8.78	8.64333	2.74473	0.000174597	0.0110171
173620_s_at	UDP-GlucuronosylTransferase /// locus:ugt-51	ugt-51 /// WBGene00015369	6.94	7.3	7.28	7.17333	8.54	8.64	8.7	8.62667	2.7384	0.00032051	0.0134128
187761_s_at	hypothetical protein /// status:Confirmed	C05D2.8 /// WBGene00015469	8.97	9.21	9.27	9.15	10.56	10.6	10.65	10.6033	2.7384	0.000107723	0.00921239
177028_at	LEThal /// locus:let-754	let-754 /// WBGene00002879	9.31	9.55	9.78	9.54667	11.01	10.93	11.06	11	2.7384	0.000498017	0.0162628
188493_at	hypothetical protein /// reductase	reductase /// WBGene00010625	9.22	9.24	9.12	9.19333	10.76	10.59	10.58	10.6433	2.73208	3.06607e-05	0.00538827
189818_at	hypothetical protein	K08F8.1	10.42	10.18	10.49	10.3633	11.84	11.88	11.72	11.8133	2.73208	0.000162143	0.0106806
184166_at	hypothetical protein /// status:Confirmed	F43C9.1 /// WBGene00018375	5.79	5.54	5.66	5.66333	7.25	7.2	6.85	7.1	2.70695	0.000583504	0.0175039
193016_s_at	Iron-containing alcohol dehydrogenases /// hypothetical protein	WBGene00012608 /// Y38F1A.6	9	8.58	8.56	8.71333	10.28	10.1	10.05	10.1433	2.69447	0.000857361	0.0209613
177993_at	hypothetical protein	F59F5.8	7.76	7.61	7.48	7.61667	9.18	8.8	9.13	9.03667	2.67586	0.000594343	0.0176044
190610_s_at	TransThyretin-Related family domain /// locus:ttr-51	ttr-51 /// WBGene00010440	10.56	10.45	10.26	10.4233	12.06	11.79	11.65	11.8333	2.65737	0.000692858	0.0190693
190972_at	hypothetical protein /// diamine acetyltransferase	D2023.4 /// WBGene00008408	8.24	8.43	8.33	8.33333	9.8	9.68	9.69	9.72333	2.62079	3.18913e-05	0.00551564
182746_at	hypothetical protein /// status:Partially_confirmed	B0554.5 /// WBGene00015258	5.56	5.54	5.31	5.47	6.76	6.95	6.85	6.85333	2.6087	0.000141462	0.0102681
191318_s_at	Trehalose 6-Phosphate Synthase	tps-1	9.6	9.49	9.45	9.51333	10.85	10.9	10.94	10.8967	2.6087	1.17363e-05	0.00431479
189186_at	DeHydrogenases, Short chain /// locus:dhs-30	dhs-30 /// WBGene00000993	7.44	7.44	7.47	7.45	8.73	8.86	8.88	8.82333	2.59068	8.93613e-06	0.00431479
192189_at	Nuclear Hormone Receptor family /// locus:nhr-57	nhr-57 /// WBGene00003647	7.54	7.54	7.14	7.40667	8.69	8.9	8.74	8.77667	2.58471	0.000749642	0.0196529
193882_at	hypothetical protein	C46F11.2	10.6	10.48	10.67	10.5833	11.84	11.98	11.99	11.9367	2.55502	5.1566e-05	0.00728248
180855_s_at	PAF-acetylhydrolase	paf-2	8	7.79	7.86	7.88333	9.26	9.31	9.14	9.23667	2.55502	7.06087e-05	0.00813044
189831_at	hypothetical protein /// phosphate permease	C48A7.2 /// WBGene00016739	9.29	9.43	9.43	9.38333	10.59	10.95	10.66	10.7333	2.54912	0.000351901	0.014045
180353_at	hypothetical protein /// status:Partially_confirmed	T27E4.1 /// WBGene00020861	8.35	8.23	8.32	8.3	9.63	9.6	9.71	9.64667	2.54324	1.02251e-05	0.00431479
193891_at	ACOnitase /// locus:aco-1	aco-1 /// WBGene00000040	10.81	10.67	10.86	10.78	12.03	12.29	12.06	12.1267	2.54324	0.000175152	0.0110171
187384_s_at	hypothetical protein /// LEThal /// status:Confirmed	C56G2.7 /// let-767 /// WBGene00016981	10.76	10.91	10.87	10.8467	12.17	12.24	12.16	12.19	2.53737	1.27601e-05	0.00431479
174580_at	hypothetical protein	C09G4.2	8.07	7.79	8.14	8	9.26	9.38	9.39	9.34333	2.53737	0.000304963	0.0131454
186529_at	hypothetical protein	Y116A8C.28	8.31	8.29	8.11	8.23667	9.75	9.58	9.4	9.57667	2.53151	0.000358969	0.0141259
178742_s_at	hypothetical protein /// status:Confirmed	F57C2.5 /// WBGene00010197	8.33	8.46	8.58	8.45667	9.87	9.77	9.74	9.79333	2.52567	8.36589e-05	0.0083713
181099_at	hypothetical protein /// status:Partially_confirmed	F54C1.1 /// WBGene00018789	4.8	5.01	5.01	4.94	6.29	6.21	6.33	6.27667	2.52567	6.93637e-05	0.00813044
190358_at	hypothetical protein /// sorbitol dehydrogenase	R04B5.5 /// WBGene00011003	7.24	7.01	7.38	7.21	8.61	8.43	8.6	8.54667	2.52567	0.000402547	0.0148
173799_at	Trehalose 6-Phosphate Synthase	tps-1	9.39	9.45	9.62	9.48667	10.77	10.94	10.73	10.8133	2.50822	0.000148019	0.0104201
190014_at	hypothetical protein /// status:Partially_confirmed	B0432.13 /// WBGene00015194	4.95	4.94	4.97	4.95333	6.13	6.36	6.34	6.27667	2.50244	5.77328e-05	0.00777675
186674_at	status:Confirmed /// hypothetical protein	WBGene00014022 /// ZK637.2	9.8	10.16	9.93	9.96333	11.45	11.08	11.3	11.2767	2.48515	0.000947702	0.0217595
183115_at	hypothetical protein /// status:Confirmed	C34H4.2 /// WBGene00016425	4.72	4.95	4.83	4.83333	6.07	6.05	6.3	6.14	2.47369	0.000232133	0.0119968
183090_s_at	status:Partially_confirmed /// hypothetical protein	WBGene00022814 /// ZK742.4	7.01	6.73	6.54	6.76	8.06	7.97	8.16	8.06333	2.46798	0.000896608	0.0213339
179349_at	hypothetical protein	T04F8.8	7.77	7.94	8.11	7.94	9.21	9.05	9.44	9.23333	2.45094	0.000990019	0.0222414
179164_at	hypothetical protein /// status:Confirmed	C06G8.1 /// WBGene00007384	7.99	7.8	7.92	7.90333	9.26	9.21	9.12	9.19667	2.45094	4.7591e-05	0.00704723
191979_at	hypothetical protein	C09G4.2	8.48	8.23	8.26	8.32333	9.66	9.55	9.63	9.61333	2.44528	0.000111825	0.00930622
183815_at	TransThyretin-Related family domain /// locus:ttr-37	ttr-37 /// WBGene00017667	8.01	8.07	8.16	8.08	9.42	9.32	9.36	9.36667	2.43964	1.63084e-05	0.00447971
179620_s_at	hypothetical protein /// status:Confirmed	T10G3.3 /// WBGene00011694	7.89	8.13	8.1	8.04	9.39	9.19	9.4	9.32667	2.43964	0.000226236	0.0119857
188806_at	hypothetical protein /// EGF domains	C05D12.2 /// WBGene00007340	8.29	8.46	8.27	8.34	9.72	9.6	9.52	9.61333	2.41719	0.000109028	0.00921239
194135_at	Flavin-containing MonoOxygenase family /// locus:fmo-3	fmo-3 /// WBGene00001478	5.91	5.92	5.81	5.88	7.23	6.96	7.27	7.15333	2.41719	0.000250705	0.0123233
175254_at	locus:wht-1 /// WHiTe (Drosophila) related ABC transporte	WBGene00015479 /// wht-1	5.26	5.13	5.05	5.14667	6.38	6.32	6.55	6.41667	2.41162	0.000160528	0.0106806
181422_s_at	hypothetical protein /// status:Partially_confirmed	F52H2.7 /// WBGene00018719	6.86	6.91	7.22	6.99667	8.21	8.13	8.4	8.24667	2.37841	0.000826997	0.0205052
174393_at	---	---	10.34	10.57	10.66	10.5233	11.7	11.78	11.84	11.7733	2.37841	0.000270066	0.0126737
175993_at	Glutathione S-Transferase, Omega class /// locus:gsto-1	gsto-1 /// WBGene00016204	10.09	10.28	10.39	10.2533	11.71	11.36	11.42	11.4967	2.36745	0.000866969	0.0210128
187760_at	hypothetical protein /// status:Confirmed	C05D2.8 /// WBGene00015469	8.6	8.73	8.81	8.71333	10.03	10.13	9.7	9.95333	2.36199	0.000989164	0.0222414
186449_at	hypothetical protein	Y46G5A.19	6.29	6.47	6.31	6.35667	7.64	7.67	7.47	7.59333	2.35653	0.000126185	0.0097206
175584_s_at	hypothetical protein /// status:Partially_confirmed	K05F1.5 /// WBGene00019407	6.78	7	6.87	6.88333	8.16	8.09	8.11	8.12	2.35653	5.11936e-05	0.00728248
193162_s_at	hypothetical protein	F08C6.2	7.86	7.78	7.81	7.81667	9.26	8.96	8.93	9.05	2.3511	0.000334366	0.0136167
189816_s_at	Kinesin-Like Protein	klp-11	8.85	8.98	8.77	8.86667	9.95	10.21	10.12	10.0933	2.34026	0.000232055	0.0119968
193209_s_at	hypothetical protein	F25B5.6	9.56	9.51	9.71	9.59333	10.69	10.91	10.83	10.81	2.32409	0.000158653	0.0106806
191384_s_at	hypothetical protein /// Yeast YIL023C-like protein	C14H10.1 /// WBGene00007591	8.73	8.94	9	8.89	10.03	10.06	10.18	10.09	2.2974	0.00021523	0.0118765
192003_s_at	hypothetical protein /// mitochondrial 2-oxoglutartae	K11G12.5 /// WBGene00019656	10.12	9.97	10.2	10.0967	11.18	11.27	11.43	11.2933	2.29209	0.000273413	0.0126737
177144_at	Nuclear Hormone Receptor family	nhr-114	6.41	6.48	6.65	6.51333	7.49	7.74	7.88	7.70333	2.28153	0.000900907	0.0213339
175532_at	Y19D10A.4 hypothetical protein	Y19D10A.4	4.23	3.92	3.92	4.02333	5.15	5.12	5.36	5.21	2.27626	0.000752317	0.0196628
191066_s_at	UDP-GlucuronosylTransferase	ugt-5	8.88	9.14	9.17	9.06333	10.43	10.19	10.13	10.25	2.27626	0.000797146	0.020194
187265_at	hypothetical protein /// status:Confirmed	F30B5.4 /// WBGene00017934	8.7	8.71	8.65	8.68667	9.79	9.91	9.91	9.87	2.27101	1.14632e-05	0.00431479
175314_s_at	Cell-death-Related Nuclease	crn-6	6.08	6.29	6.46	6.27667	7.47	7.35	7.55	7.45667	2.26577	0.000687574	0.0189985
188727_s_at	hypothetical protein	R31.2	8.7	8.5	8.43	8.54333	9.7	9.78	9.69	9.72333	2.26577	0.000161701	0.0106806
172023_x_at	Kinesin-Like Protein	klp-11	9.2	9.16	9.18	9.18	10.16	10.51	10.4	10.3567	2.26054	0.000347538	0.0139105
192225_at	hypothetical protein /// serine-pyruvate aminotransferase	T14D7.1 /// WBGene00011767	9.64	9.77	9.73	9.71333	10.86	10.9	10.9	10.8867	2.25532	8.60755e-06	0.00431479
177497_at	hypothetical protein /// status:Confirmed	F02E9.1 /// WBGene00008528	8.52	8.72	8.56	8.6	9.86	9.66	9.8	9.77333	2.25532	0.000160469	0.0106806
186314_s_at	hypothetical protein /// status:Partially_confirmed	B0432.10 /// WBGene00015191	8.06	8.02	7.7	7.92667	9.17	9.07	9.04	9.09333	2.24492	0.000637021	0.0180649
176915_at	FATty acid desaturase /// locus:fat-1	fat-1 /// WBGene00001393	10.57	10.53	10.6	10.5667	11.77	11.79	11.64	11.7333	2.24492	2.1986e-05	0.00518702
176875_at	Pyruvate DeHydogenase Kinase /// locus:pdhk-2	pdhk-2 /// WBGene00022719	8.86	9.05	9.15	9.02	10.12	10.23	10.17	10.1733	2.22427	0.000221268	0.0118765
188760_at	hypothetical protein	phosphofructokinase	10.6	10.72	10.61	10.6433	11.97	11.74	11.67	11.7933	2.21914	0.000306894	0.013188
174100_at	status:Confirmed /// hypothetical protein	WBGene00014022 /// ZK637.2	9.3	9.59	9.64	9.51	10.73	10.51	10.74	10.66	2.21914	0.000898186	0.0213339
192882_at	hypothetical protein /// locus:gspd-1	glucose-6-phosphate-1-dehydrogenase /// WBGene00007108	9.74	9.91	9.97	9.87333	11.13	10.93	11.01	11.0233	2.21914	0.000217337	0.0118765
178259_at	hypothetical protein /// status:Confirmed	F36A2.3 /// WBGene00009453	10.21	10.27	10.42	10.3	11.39	11.45	11.48	11.44	2.20381	7.34291e-05	0.00813044
173192_s_at	status:Confirmed /// hypothetical protein	WBGene00013358 /// Y60A3A.7	8.31	8.32	8.28	8.30333	9.66	9.34	9.32	9.44	2.19872	0.000509136	0.016359
188761_s_at	hypothetical protein	phosphofructokinase	10.76	10.92	10.92	10.8667	12.09	11.95	11.94	11.9933	2.18354	9.75831e-05	0.00881966
172923_x_at	LETM1 (Leucine zipper, EF-hand, TransMembrane mitochondrial protein) homolog	letm-1	8.73	8.72	8.79	8.74667	9.7	9.93	9.99	9.87333	2.18354	0.000245069	0.0123053
178574_at	hypothetical protein /// status:Confirmed	F43G9.4 /// WBGene00009667	8.22	8.1	8.17	8.16333	9.45	9.18	9.2	9.27667	2.16345	0.000285784	0.0128732
182578_at	hypothetical protein /// locus:mtp-18	T13C5.8 /// WBGene00077690	7.82	7.85	7.88	7.85	9.14	8.8	8.93	8.95667	2.15348	0.00038739	0.0145495
188360_at	yeast CLU (mitochondrial clustering) related /// locus:clu-1	clu-1 /// WBGene00000550	9.68	9.63	9.9	9.73667	10.65	10.95	10.92	10.84	2.14851	0.000949031	0.0217595
180849_at	hypothetical protein /// status:Confirmed	C04C11.2 /// WBGene00007296	8.83	8.8	8.93	8.85333	9.76	10.07	10.04	9.95667	2.14851	0.000485561	0.01618
173214_s_at	hypothetical protein /// hypothetical protein /// phosphotransferase /// ATP transferase	phosphotransferase /// W10C8.5 /// WBGene00017975 /// WBGene00021128	8.67	8.31	8.52	8.5	9.48	9.62	9.68	9.59333	2.13366	0.000806145	0.0203483
174832_at	hypothetical protein	C46C11.1	7.59	7.47	7.59	7.55	8.6	8.83	8.5	8.64333	2.13366	0.000490609	0.0161884
194179_x_at	hypothetical protein /// phosphate permease	C48A7.2 /// WBGene00016739	9.72	9.95	9.88	9.85	10.8	11.08	10.95	10.9433	2.13366	0.00049346	0.0161884
175255_s_at	locus:wht-1 /// WHiTe (Drosophila) related ABC transporte	WBGene00015479 /// wht-1	5.67	5.57	5.42	5.55333	6.53	6.72	6.68	6.64333	2.12874	0.000301272	0.0130667
173453_s_at	Kinesin-Like Protein	klp-11	6.85	6.96	6.79	6.86667	7.83	8.08	7.94	7.95	2.11893	0.000248056	0.0123233
178342_s_at	hypothetical protein	T20D3.11	8.69	8.8	8.74	8.74333	9.75	9.88	9.83	9.82	2.10916	2.63091e-05	0.00533019
184548_s_at	LETM1 (Leucine zipper, EF-hand, TransMembrane mitochondrial protein) homolog	letm-1	8.44	8.35	8.4	8.39667	9.42	9.38	9.6	9.46667	2.09943	0.000122653	0.00965169
193011_at	hypothetical protein	F12B6.2	6.72	6.98	6.82	6.84	7.81	7.95	7.97	7.91	2.09943	0.000298302	0.0129965
189081_at	hypothetical protein /// aminoacylase-1	aminoacylase-1 /// WBGene00007509	4.03	4.06	4.02	4.03667	5.05	5.2	5.06	5.10333	2.09459	2.8297e-05	0.00538827
194091_s_at	CU (copper) ATPase	cua-1	6.84	7.16	7.2	7.06667	8.17	8.1	8.11	8.12667	2.08493	0.000795849	0.020194
185210_s_at	hypothetical protein /// status:Confirmed	K11D12.5 /// WBGene00019645	8.38	8.23	8.37	8.32667	9.22	9.51	9.4	9.37667	2.07053	0.000420057	0.0150887
193245_s_at	Nuclear Hormone Receptor family /// locus:nhr-22	nhr-22 /// WBGene00003621	7.21	7.23	7.41	7.28333	8.34	8.24	8.42	8.33333	2.07053	0.000216362	0.0118765
189484_at	hypothetical protein /// cysteine synthase	C17G1.7 /// WBGene00007653	8.52	8.51	8.61	8.54667	9.52	9.71	9.56	9.59667	2.07053	9.12281e-05	0.00857591
187532_s_at	MeTaXin (mitochondrial outer membrane import complex) /// locus:mtx-1	mtx-1 /// WBGene00009559	8.04	8.06	8.19	8.09667	8.99	9.17	9.27	9.14333	2.06575	0.000377263	0.0144402
185877_s_at	hypothetical protein /// phosphodiesterase	phosphodiesterase /// WBGene00020446	11.5	11.74	11.71	11.65	12.62	12.62	12.84	12.6933	2.06098	0.000581379	0.0174776
173731_s_at	hypothetical protein	M05D6.5	8.9	8.74	8.92	8.85333	9.76	9.96	9.95	9.89	2.05148	0.000277497	0.0126737
173493_at	hypothetical protein /// status:Confirmed	F59B2.2 /// WBGene00010307	8.88	9.05	9.26	9.06333	10.11	10.09	10.09	10.0967	2.04675	0.00071809	0.019383
178359_s_at	hypothetical protein /// status:Confirmed	T28B8.1 /// WBGene00012113	8.9	9.01	8.87	8.92667	9.95	9.95	9.96	9.95333	2.03731	1.77275e-05	0.00467973
190052_at	TREhalase /// locus:tre-1	tre-1 /// WBGene00006607	8.83	9.08	8.99	8.96667	9.99	10.05	9.94	9.99333	2.03731	0.000209643	0.0118765
180560_s_at	Temporarily Assigned Gene name /// locus:vps-36	tag-318 /// WBGene00008919	9.52	9.71	9.55	9.59333	10.43	10.71	10.72	10.62	2.03731	0.000782379	0.0201793
192383_s_at	hypothetical protein	R151.2	10.46	10.43	10.53	10.4733	11.49	11.55	11.44	11.4933	2.02792	1.954e-05	0.00488816
180981_at	hypothetical protein	Y51H1A.1	8.23	7.95	8.09	8.09	9.19	9.16	8.97	9.10667	2.02324	0.000665175	0.0186186
191894_at	UBiquitin Conjugating enzyme /// locus:ubc-12	ubc-12 /// WBGene00006707	8.9	8.89	9.09	8.96	10.09	9.82	10.01	9.97333	2.01857	0.000602498	0.017732
176338_at	---	---	4.91	4.97	4.98	4.95333	5.8	5.93	6.15	5.96	2.00926	0.000648333	0.0183116
174807_s_at	Suppressor of Constitutive Dauer formation	scd-1	9.58	9.71	9.79	9.69333	10.64	10.81	10.58	10.6767	1.97703	0.000436566	0.0154052
179662_at	Serpentine Receptor, class E (epsilon) /// locus:sre-13	sre-13 /// WBGene00007997	4.56	4.67	4.7	4.64333	5.71	5.56	5.61	5.62667	1.97703	8.82133e-05	0.00857591
178615_s_at	hypothetical protein	T12G3.2	9.27	9.18	9.32	9.25667	10.29	10.14	10.26	10.23	1.96337	9.29222e-05	0.00857591
187206_at	hypothetical protein /// status:Confirmed	T20G5.10 /// WBGene00011872	8.72	8.85	8.55	8.70667	9.76	9.59	9.69	9.68	1.96337	0.000621267	0.0179033
191850_s_at	Flavin-containing MonoOxygenase family /// locus:fmo-1	fmo-1 /// WBGene00001476	9.06	9.21	8.91	9.06	10.16	10	9.92	10.0267	1.95432	0.000980875	0.0222348
191951_at	UDP-GlucuronosylTransferase /// locus:ugt-11	ugt-11 /// WBGene00020593	8.81	9.06	8.86	8.91	9.87	9.87	9.88	9.87333	1.94981	0.000228304	0.0119857
189688_at	hypothetical protein /// phosphodiesterase	phosphodiesterase /// WBGene00020446	11.93	11.99	12.08	12	12.91	12.98	12.99	12.96	1.94531	4.45178e-05	0.00685332
175021_at	ACyLtransferase-like	acl-4	9.14	9.25	9.19	9.19333	10.24	10.07	10.14	10.15	1.94082	8.2895e-05	0.0083713
175299_at	hypothetical protein /// status:Partially_confirmed	F10B5.8 /// WBGene00008642	6.43	6.52	6.6	6.51667	7.31	7.56	7.55	7.47333	1.94082	0.000554512	0.0169982
187209_at	hypothetical protein /// status:Partially_confirmed	C02C2.5 /// WBGene00015334	8.47	8.75	8.58	8.6	9.69	9.48	9.49	9.55333	1.93634	0.000857001	0.0209613
189043_s_at	hypothetical protein /// locus:tkt-1	transketolase /// WBGene00008506	11.36	11.49	11.54	11.4633	12.38	12.42	12.44	12.4133	1.93187	7.31769e-05	0.00813044
183541_at	COenzyme Q (ubiquinone) biosynthesis /// locus:coq-1	coq-1 /// WBGene00000761	9.12	9.07	9.14	9.11	10.08	10.09	10	10.0567	1.92741	1.14632e-05	0.00431479
193282_at	Uridine DiPhosphatase /// locus:uda-1	uda-1 /// WBGene00010697	9.65	9.55	9.41	9.53667	10.37	10.52	10.53	10.4733	1.9141	0.000416945	0.0150154
179799_s_at	DeHydrogenases, Short chain /// locus:dhs-29	dhs-29 /// WBGene00000992	8.05	8.19	8.28	8.17333	9.23	9.01	9.09	9.11	1.9141	0.000542043	0.016741
183954_at	hypothetical protein /// status:Confirmed	C46F11.3 /// WBGene00008118	7.07	7.06	7.26	7.13	8.09	7.93	8.18	8.06667	1.9141	0.00066585	0.0186186
171882_x_at	UBA (human ubiquitin) related	uba-1	9.42	9.35	9.55	9.44	10.23	10.49	10.39	10.37	1.90528	0.000628873	0.0179033
171782_x_at	hypothetical protein /// cysteine synthase	C17G1.7 /// WBGene00007653	8	7.98	7.94	7.97333	8.8	8.97	8.93	8.9	1.90088	6.89606e-05	0.00813044
189871_at	Nuclear Hormone Receptor family /// locus:nhr-271	nhr-271 /// WBGene00011396	4.02	4.1	4.19	4.10333	5.09	5.13	4.86	5.02667	1.89649	0.00069118	0.0190606
187614_at	locus:wht-1 /// WHiTe (Drosophila) related ABC transporte	WBGene00015479 /// wht-1	5.87	5.69	5.64	5.73333	6.55	6.76	6.66	6.65667	1.89649	0.000565852	0.0172102
187806_s_at	hypothetical protein	K07E3.4	10.76	10.7	10.75	10.7367	11.52	11.69	11.76	11.6567	1.89212	0.000236064	0.0119968
172975_at	hypothetical protein	R151.2	9.13	9.24	9.43	9.26667	10.2	10.19	10.15	10.18	1.88339	0.000507152	0.0163562
178383_at	DYnein Light chain (Tctex type] /// locus:dylt-1	dylt-1 /// WBGene00008764	9.79	10.02	9.8	9.87	10.85	10.67	10.82	10.78	1.87905	0.000622891	0.0179033
190412_s_at	Enoyl-CoA Hydratase /// locus:ech-6	ech-6 /// WBGene00001155	10.43	10.52	10.36	10.4367	11.38	11.3	11.36	11.3467	1.87905	6.34417e-05	0.00811915
189403_s_at	Multidrug Resistance Protein family	mrp-5	9.72	9.75	9.74	9.73667	10.55	10.74	10.65	10.6467	1.87905	8.14455e-05	0.0083713
189980_at	Nuclear Hormone Receptor family	nhr-115	8.25	8.39	8.45	8.36333	9.27	9.22	9.33	9.27333	1.87905	0.0001726	0.0110171
192262_at	hypothetical protein	R11A5.4	12.21	12.19	12.27	12.2233	13.2	13.17	13.03	13.1333	1.87905	9.40407e-05	0.00857591
190619_at	hypothetical protein /// cathepsin-like protease	C15C8.3 /// WBGene00007605	11.83	11.95	12.16	11.98	12.89	12.87	12.89	12.8833	1.87038	0.000730159	0.0194186
189042_at	hypothetical protein /// locus:tkt-1	transketolase /// WBGene00008506	10.24	10.26	10.25	10.25	11.11	11.15	11.19	11.15	1.86607	2.9229e-06	0.00271748
182274_at	hypothetical protein /// status:Partially_confirmed	K08D9.4 /// WBGene00019525	3.89	3.86	3.61	3.78667	4.77	4.61	4.67	4.68333	1.86176	0.000865106	0.021004
194057_at	hypothetical protein	F08A8.1	7.18	7.28	7.28	7.24667	8.19	8.25	7.98	8.14	1.85746	0.000539141	0.0167099
190851_at	ALdehyde deHydrogenase	alh-1	12.11	12.08	12.01	12.0667	12.92	13	12.93	12.95	1.84463	2.22157e-05	0.00518702
187136_s_at	ACyLtransferase-like	acl-4	8.65	8.65	8.55	8.61667	9.55	9.58	9.35	9.49333	1.83613	0.000384683	0.0144867
184982_s_at	hypothetical protein /// status:Partially_confirmed	F56C11.3 /// WBGene00018955	7.57	7.56	7.5	7.54333	8.4	8.38	8.45	8.41	1.82344	8.75753e-06	0.00431479
185840_at	hypothetical protein	K11G12.6	7.78	7.73	7.95	7.82	8.58	8.81	8.67	8.68667	1.82344	0.000781654	0.0201793
172813_x_at	DNaJ domain (prokaryotic heat shock protein) /// locus:dnj-2	dnj-2 /// WBGene00001020	8.15	8.26	8.21	8.20667	9.19	9.04	8.98	9.07	1.81924	0.000249434	0.0123233
192843_at	COenzyme Q (ubiquinone) biosynthesis /// locus:coq-1	coq-1 /// WBGene00000761	9.37	9.16	9.47	9.33333	10.2	10.24	10.13	10.19	1.81085	0.000901537	0.0213339
193676_s_at	Inositol Triphosphate Receptor	itr-1	9.18	9.45	9.31	9.31333	10.2	10.11	10.18	10.1633	1.8025	0.000502888	0.0163537
184930_at	DNaJ domain (prokaryotic heat shock protein) /// locus:dnj-9	dnj-9 /// WBGene00001027	8.25	8.39	8.48	8.37333	9.15	9.17	9.29	9.20333	1.77769	0.000485629	0.01618
187558_s_at	hypothetical protein /// status:Confirmed	F38E1.9 /// WBGene00018181	9.89	9.99	10.12	10	10.86	10.79	10.82	10.8233	1.76949	0.000292364	0.0129407
181516_at	hypothetical protein /// status:Confirmed	C05D2.8 /// WBGene00015469	6.62	6.81	6.67	6.7	7.45	7.52	7.58	7.51667	1.76133	0.000277934	0.0126737
189641_at	hypothetical protein /// aldehyde reductase	F53F1.2 /// WBGene00009980	9.63	9.58	9.46	9.55667	10.34	10.34	10.43	10.37	1.75727	0.000157177	0.0106806
175110_at	hypothetical protein /// hypothetical protein /// locus:vps-22 /// status:Confirmed	C27F2.5 /// C27F2.9 /// WBGene00016167 /// WBGene00043156	8.7	8.7	8.79	8.73	9.64	9.36	9.59	9.53	1.7411	0.00093463	0.0215531
183869_at	hypothetical protein /// status:Confirmed	C18D11.3 /// WBGene00007681	6.78	6.99	6.82	6.86333	7.6	7.7	7.67	7.65667	1.73307	0.000362546	0.014187
179174_at	Gon-Two Like (TRP subfamily) /// locus:gtl-2	gtl-2 /// WBGene00001796	7.69	7.79	7.93	7.80333	8.5	8.62	8.66	8.59333	1.72907	0.000731884	0.0194186
176030_at	hypothetical protein /// status:Partially_confirmed	C06E1.7 /// WBGene00015522	5.53	5.5	5.58	5.53667	6.29	6.24	6.44	6.32333	1.72508	0.000258851	0.0125912
174447_at	DYnein Light chain (Tctex type] /// locus:dylt-1	dylt-1 /// WBGene00008764	9.54	9.72	9.7	9.65333	10.48	10.39	10.45	10.44	1.72508	0.000233737	0.0119968
192515_at	hypothetical protein /// interferon-related protein PC4 like	F58B3.6 /// WBGene00010232	9.96	9.74	9.79	9.83	10.62	10.61	10.62	10.6167	1.72508	0.000295196	0.012943
193942_s_at	P21-Activated Kinase family	pak-2	7.56	7.48	7.51	7.51667	8.17	8.39	8.34	8.3	1.7211	0.000374374	0.0143938
173077_s_at	MUS (Drosophila mutagen sensitive) related /// locus:mus-101	mus-101 /// WBGene00009507	7.36	7.53	7.55	7.48	8.34	8.14	8.27	8.25	1.70527	0.000788631	0.020194
182854_at	hypothetical protein /// status:Confirmed	T15B7.2 /// WBGene00020517	11.6	11.85	11.75	11.7333	12.51	12.51	12.49	12.5033	1.70527	0.000455849	0.0156311
186761_at	PreFolDin (molecular chaperone) /// locus:pfd-1	pfd-1 /// WBGene00007443	9.03	9.09	9.01	9.04333	9.89	9.73	9.8	9.80667	1.69741	0.00012698	0.0097206
175128_s_at	hypothetical protein	W02B12.15	9.58	9.79	9.68	9.68333	10.48	10.48	10.38	10.4467	1.69741	0.000384003	0.0144867
181252_at	status:Partially_confirmed /// hypothetical protein	WBGene00013576 /// Y76A2B.4	7.9	7.9	8.03	7.94333	8.76	8.69	8.64	8.69667	1.68568	0.000171479	0.0110171
189155_at	hypothetical protein	C46C11.1	7.85	7.7	7.82	7.79	8.48	8.65	8.49	8.54	1.68179	0.000470689	0.0159103
190678_s_at	Acyl CoA DeHydrogenase /// locus:acdh-3	acdh-3 /// WBGene00019433	10.79	10.92	10.91	10.8733	11.71	11.61	11.55	11.6233	1.68179	0.000278642	0.0126737
173591_at	yeast PAT1(protein associated with topo II) Related /// locus:patr-1	patr-1 /// WBGene00009661	10.62	10.62	10.75	10.6633	11.37	11.48	11.38	11.41	1.67791	0.00018009	0.0111141
176180_s_at	Temporarily Assigned Gene name	tag-218	7.63	7.58	7.47	7.56	8.33	8.31	8.27	8.30333	1.67404	0.00012342	0.00965169
193391_at	Maternal Effect Lethal /// locus:mel-26	mel-26 /// WBGene00003209	9.4	9.4	9.49	9.43	10.18	10.14	10.19	10.17	1.67018	2.53496e-05	0.00526986
190511_at	KELch-repeat containing protein	kel-3	9.35	9.44	9.41	9.4	10.24	10.12	10.05	10.1367	1.66632	0.000277747	0.0126737
192119_s_at	Propionyl Coenzyme A Carboxylase Beta subunit	pccb-1	10.86	10.65	10.7	10.7367	11.5	11.41	11.5	11.47	1.66248	0.000471321	0.0159103
179133_at	hypothetical protein	T05F1.1	9.27	9.35	9.49	9.37	10.06	10.12	10.1	10.0933	1.65099	0.000409477	0.0148527
172410_x_at	status:Predicted /// hypothetical protein	WBGene00022729 /// ZK402.2	5.56	5.41	5.43	5.46667	6.28	6.19	6.09	6.18667	1.64718	0.000570052	0.0172855
174002_s_at	P21-Activated Kinase family	pak-2	8.85	8.79	8.94	8.86	9.52	9.63	9.58	9.57667	1.64338	0.00018568	0.011264
189700_at	hypothetical protein /// sarcosine oxidase	C15B12.1 /// WBGene00015783	7.68	7.8	7.79	7.75667	8.36	8.54	8.5	8.46667	1.6358	0.000442339	0.0154434
192987_at	CLC-type chloride cHannel	clh-3	5.42	5.33	5.22	5.32333	6.08	5.98	6.03	6.03	1.63203	0.000397504	0.0147319
184984_s_at	hypothetical protein /// status:Partially_confirmed /// status:Partially_confirmed /// hypothetical protein	K08D9.4 /// WBGene00019525 /// WBGene00022258 /// Y73C8B.1	5.63	5.77	5.84	5.74667	6.5	6.35	6.51	6.45333	1.63203	0.000930933	0.0215531
188737_at	DAD (Defender against Apoptotic Death) homolog /// locus:dad-1	dad-1 /// WBGene00000896	10.87	10.77	10.99	10.8767	11.56	11.63	11.55	11.58	1.62826	0.000504303	0.0163537
186613_s_at	Temporarily Assigned Gene name /// locus:tag-256	tag-256 /// WBGene00014023	10.44	10.46	10.67	10.5233	11.17	11.25	11.26	11.2267	1.62826	0.000874641	0.0211622
173699_s_at	hypothetical protein /// status:Confirmed	C09G9.1 /// WBGene00007492	9.71	9.75	9.8	9.75333	10.49	10.47	10.37	10.4433	1.61328	0.000108696	0.00921239
189100_at	C-type LECtin /// locus:clec-187	clec-187 /// WBGene00014137	6.23	6.4	6.28	6.30333	7	6.88	7.09	6.99	1.60956	0.0009655	0.0219574
189750_s_at	adenylate kinase /// hypothetical protein	WBGene00014058 /// ZK673.2	10.77	10.57	10.68	10.6733	11.33	11.33	11.41	11.3567	1.60585	0.000427547	0.0152405
188837_at	hypothetical protein /// locus:pdp-1	phosphatase /// WBGene00022832	7.51	7.43	7.46	7.46667	8.15	8.24	8.06	8.15	1.60585	0.000276724	0.0126737
182682_at	SyNapTotagmin /// locus:snt-5	snt-5 /// WBGene00004925	8.33	8.32	8.26	8.30333	9	9.05	8.9	8.98333	1.60214	0.000159048	0.0106806
193300_at	hypothetical protein /// locus:moc-3	F42G8.6 /// WBGene00018357	7.82	7.93	7.89	7.88	8.65	8.51	8.51	8.55667	1.59844	0.00028179	0.0127754
181200_at	hypothetical protein /// status:Partially_confirmed	T09B4.2 /// WBGene00020376	8.28	8.27	8.27	8.27333	8.97	8.92	8.93	8.94	1.5874	1.80836e-06	0.00230304
193211_at	Temporarily Assigned Gene name /// locus:fntb-1	tag-114 /// WBGene00006465	8.44	8.4	8.5	8.44667	9.07	9.12	9.14	9.11	1.58374	4.96333e-05	0.0071682
178019_s_at	hypothetical protein /// status:Partially_confirmed	M04B2.4 /// WBGene00010847	7.88	7.92	8.08	7.96	8.71	8.55	8.61	8.62333	1.58374	0.00099228	0.0222414
176873_s_at	status:Confirmed /// hypothetical protein	WBGene00022776 /// ZK616.6	9.39	9.34	9.42	9.38333	9.96	10.05	10.11	10.04	1.57644	0.000185735	0.011264
191944_at	hypothetical protein	K01C8.7	8.52	8.74	8.61	8.62333	9.28	9.23	9.33	9.28	1.57644	0.000722529	0.0194186
180334_at	UBX-containing protein in Nematode /// locus:ubxn-1	ubxn-1 /// WBGene00017733	7.33	7.4	7.32	7.35	7.92	7.97	8.09	7.99333	1.56193	0.000336314	0.0136246
192179_s_at	hypothetical protein /// Giant secretory protein I-C	B0303.14 /// WBGene00015132	7.15	7.23	7.23	7.20333	7.79	7.82	7.92	7.84333	1.55833	0.000175453	0.0110171
181416_s_at	hypothetical protein	W09B6.4	7.89	8.06	7.96	7.97	8.62	8.68	8.53	8.61	1.55833	0.000626685	0.0179033
173323_at	hypothetical protein /// status:Partially_confirmed	C35E7.1 /// WBGene00016453	4.74	4.73	4.7	4.72333	5.43	5.23	5.43	5.36333	1.55833	0.000699981	0.0191152
177211_at	hypothetical protein	Y45G12B.2	7.56	7.67	7.64	7.62333	8.27	8.2	8.3	8.25667	1.55114	0.000138095	0.0100759
180047_at	status:Partially_confirmed /// hypothetical protein	WBGene00012740 /// Y40B1B.8	6.5	6.53	6.64	6.55667	7.28	7.11	7.17	7.18667	1.54756	0.000652864	0.0183655
177058_s_at	hypothetical protein /// status:Partially_confirmed	R17.2 /// WBGene00011268	8.23	8.17	8.14	8.18	8.82	8.76	8.84	8.80667	1.54399	6.2166e-05	0.00806377
188388_at	human SPG (spastic paraplegia) /// locus:spg-7	spg-7 /// WBGene00004978	6.18	6.19	6.15	6.17333	6.85	6.68	6.87	6.8	1.54399	0.000521347	0.016415
173529_at	hypothetical protein /// status:Confirmed	C36A4.4 /// WBGene00007965	7.79	7.9	7.94	7.87667	8.42	8.56	8.53	8.50333	1.54399	0.000533298	0.0166022
190591_at	abnormal CATecholamine distribution /// locus:cat-4	cat-4 /// WBGene00000298	10.86	10.97	10.87	10.9	11.63	11.42	11.52	11.5233	1.54043	0.00088286	0.0211781
178673_at	hypothetical protein /// status:Partially_confirmed	R05H5.5 /// WBGene00011040	8.72	8.84	8.8	8.78667	9.43	9.43	9.37	9.41	1.54043	0.000104509	0.009208
183063_at	hypothetical protein /// status:Partially_confirmed	F54H5.5 /// WBGene00018841	7.29	7.14	7.18	7.20333	7.78	7.87	7.81	7.82	1.53333	0.000290991	0.0129407
189507_at	Serine Palmitoyl Transferase famiLy	sptl-1	9.7	9.83	9.79	9.77333	10.32	10.46	10.39	10.39	1.53333	0.00038059	0.0144867
193655_s_at	hypothetical protein /// Haemophilus hypothetical protein HI1074 like	B0035.16 /// WBGene00007114	7.23	7.35	7.28	7.28667	7.9	7.8	7.99	7.89667	1.52626	0.00071739	0.019383
173171_s_at	human EMeRin homolog /// locus:emr-1	emr-1 /// WBGene00001309	7.42	7.52	7.57	7.50333	8.14	8.01	8.19	8.11333	1.52626	0.000926203	0.0215458
173847_s_at	abnormal ThermoTaXis	ttx-7	10.3	10.48	10.38	10.3867	11.03	10.99	10.95	10.99	1.51922	0.000449601	0.0155767
181481_at	hypothetical protein	F17C11.7	8.47	8.57	8.58	8.54	9.02	9.18	9.2	9.13333	1.50873	0.000893561	0.0213339
183951_at	hypothetical protein /// locus:swd-2.2	C33H5.7 /// WBGene00016374	7.74	7.8	7.79	7.77667	8.41	8.25	8.45	8.37	1.50873	0.000746431	0.0196529
183269_s_at	UDP-GlucuronosylTransferase /// locus:ugt-64	ugt-64 /// WBGene00015577	7.52	7.48	7.59	7.53	8.15	8.16	8.04	8.11667	1.50177	0.000304427	0.0131454
174046_s_at	hypothetical protein /// phytoene synthase precursor	B0334.5 /// WBGene00007145	7.7	7.72	7.79	7.73667	8.22	8.37	8.37	8.32	1.49831	0.00051245	0.0163903
190367_at	Nuclear Hormone Receptor family /// locus:nhr-210	nhr-210 /// WBGene00020015	7.64	7.56	7.55	7.58333	8.27	8.11	8.12	8.16667	1.49831	0.000589849	0.0176044
182385_at	---	---	5.15	5.23	5.23	5.20333	5.76	5.7	5.9	5.78667	1.49831	0.000852057	0.0209046
191378_at	hypothetical protein /// strictosidine synthase like	T12G3.4 /// WBGene00011739	7.57	7.67	7.69	7.64333	8.24	8.21	8.22	8.22333	1.49485	0.000109162	0.00921239
180165_at	hypothetical protein	F39G3.5	9.75	9.62	9.72	9.69667	10.27	10.21	10.35	10.2767	1.49485	0.000506709	0.0163562
187843_s_at	ATP-dependent RNA helicase /// hypothetical protein	WBGene00022792 /// ZK686.2	7.9	8.02	7.99	7.97	8.46	8.61	8.58	8.55	1.49485	0.000573702	0.0173586
171760_x_at	hypothetical protein	F56D2.6	8.47	8.44	8.46	8.45667	9.02	9.13	8.95	9.03333	1.4914	0.000408746	0.0148527
183898_at	hypothetical protein /// status:Confirmed	R74.7 /// WBGene00011281	8.64	8.71	8.74	8.69667	9.31	9.18	9.33	9.27333	1.4914	0.000487114	0.01618
186560_at	hypothetical protein	Y116A8C.27	8.86	8.93	8.77	8.85333	9.47	9.47	9.35	9.43	1.4914	0.000706821	0.0192644
182452_at	hypothetical protein /// status:Partially_confirmed	B0336.3 /// WBGene00015143	6.99	6.92	6.93	6.94667	7.53	7.43	7.58	7.51333	1.4811	0.000324891	0.0135057
192771_at	Nuclear Pore complex Protein /// locus:npp-18	npp-18 /// WBGene00003804	8.06	8.03	8.19	8.09333	8.69	8.59	8.69	8.65667	1.47768	0.000687468	0.0189985
187451_at	hypothetical protein /// status:Confirmed	K10B2.4 /// WBGene00019607	9.71	9.75	9.82	9.76	10.4	10.27	10.29	10.32	1.47427	0.000410307	0.0148527
180871_at	hypothetical protein /// locus:clhm-1	C44B7.4 /// WBGene00016626	7.22	7.26	7.36	7.28	7.79	7.91	7.81	7.83667	1.47087	0.000566341	0.0172102
179278_s_at	hypothetical protein /// locus:rmo-1	F15D4.3 /// WBGene00008860	10.15	10.2	10.23	10.1933	10.83	10.68	10.7	10.7367	1.45734	0.000491757	0.0161884
190495_at	hypothetical protein /// Yeast ABC1 protein like	D2023.6 /// WBGene00008410	7.67	7.68	7.8	7.71667	8.28	8.24	8.25	8.25667	1.45397	0.000241248	0.012157
186427_at	hypothetical protein /// status:Confirmed	T05H4.11 /// WBGene00020274	9.82	9.77	9.73	9.77333	10.34	10.24	10.36	10.3133	1.45397	0.00028464	0.012863
174093_at	hypothetical protein	Y54G2A.5	9.39	9.45	9.44	9.42667	10.06	9.89	9.95	9.96667	1.45397	0.000527526	0.0164591
192207_at	Biotin Protein Ligase	bpl-1	8.09	8.15	8.26	8.16667	8.7	8.67	8.72	8.69667	1.44393	0.000516386	0.016415
185083_at	hypothetical protein /// status:Confirmed	C25A11.1 /// WBGene00016086	5.22	5.25	5.31	5.26	5.73	5.74	5.89	5.78667	1.4406	0.000821883	0.0205052
192684_s_at	hypothetical protein /// electron transfer flavoprotein beta	F23C8.5 /// WBGene00017734	7.87	7.89	7.89	7.88333	8.37	8.39	8.47	8.41	1.4406	7.28367e-05	0.00813044
184510_at	MUTator	mut-2	5.83	5.93	5.97	5.91	6.4	6.39	6.51	6.43333	1.43727	0.000764086	0.0198592
191719_at	Enoyl-CoA Hydratase /// locus:ech-4	ech-4 /// WBGene00001153	8.91	8.9	9.01	8.94	9.4	9.51	9.47	9.46	1.43396	0.000399047	0.0147501
191878_at	Glutathione S-Transferase /// locus:gst-43	gst-43 /// WBGene00001791	9.81	9.82	9.85	9.82667	10.33	10.3	10.4	10.3433	1.43065	8.57815e-05	0.0084628
187669_at	SUMO (ubiquitin-related) homolog /// locus:smo-1	smo-1 /// WBGene00004888	9.1	9.19	9.26	9.18333	9.68	9.71	9.7	9.69667	1.42734	0.000403737	0.0148
173578_s_at	hypothetical protein	C33D9.3	8.22	8.13	8.24	8.19667	8.76	8.74	8.63	8.71	1.42734	0.00062234	0.0179033
191802_at	PhosphatidylSerine SYnthase /// locus:pssy-1	pssy-1 /// WBGene00013920	8.59	8.58	8.62	8.59667	9.14	9	9.16	9.1	1.41748	0.000625574	0.0179033
187352_at	hypothetical protein /// status:Confirmed	C45G9.5 /// WBGene00016676	8.52	8.57	8.62	8.57	9.01	9.02	9.15	9.06	1.40444	0.000791262	0.020194
193791_s_at	Small Nuclear Ribonucleoprotein /// locus:snr-1	snr-1 /// WBGene00004914	9.14	9.16	9.09	9.13	9.66	9.67	9.53	9.62	1.40444	0.000592125	0.0176044
177945_s_at	hypothetical protein /// status:Confirmed	F36D1.1 /// WBGene00009461	7.66	7.76	7.82	7.74667	8.24	8.18	8.26	8.22667	1.39474	0.000793866	0.020194
177956_at	Serpentine Receptor, class D (delta) /// locus:srd-53	srd-53 /// WBGene00005131	6.58	6.57	6.51	6.55333	7.08	6.95	7.06	7.03	1.39152	0.000487395	0.01618
173108_at	RNA Polymerase II (B) subunit /// locus:rpb-10	rpb-10 /// WBGene00021347	9.43	9.51	9.5	9.48	9.93	9.94	9.98	9.95	1.38511	8.9989e-05	0.00857591
192654_at	SOD (superoxide dismutase) /// locus:sod-2	sod-2 /// WBGene00004931	9.73	9.82	9.81	9.78667	10.29	10.21	10.24	10.2467	1.37554	0.000236064	0.0119968
192422_s_at	INtegrin Alpha /// locus:ina-1	ina-1 /// WBGene00002081	9.02	9.16	9.06	9.08	9.52	9.54	9.55	9.53667	1.37237	0.000427473	0.0152405
171727_x_at	CYtochrome P450 family /// locus:cyp-23A1	cyp-23A1 /// WBGene00015135	4.69	4.55	4.67	4.63667	5.12	5.07	5.09	5.09333	1.37237	0.000581342	0.0174776
188506_s_at	status:Partially_confirmed /// hypothetical protein	WBGene00021938 /// Y55F3BR.1	7.07	7.09	7.17	7.11	7.6	7.49	7.6	7.56333	1.3692	0.000685608	0.0189985
176211_s_at	hypothetical protein	F42H10.7	8.05	8.01	8.09	8.05	8.51	8.53	8.47	8.50333	1.3692	9.85868e-05	0.00883131
174411_s_at	hypothetical protein /// status:Partially_confirmed	T01H3.2 /// WBGene00011348	8.26	8.24	8.35	8.28333	8.71	8.67	8.78	8.72	1.35347	0.000726463	0.0194186
173472_s_at	locus:daf-22 /// hypothetical protein	WBGene00013284 /// Y57A10C.6	9.38	9.39	9.37	9.38	9.87	9.84	9.73	9.81333	1.35035	0.000542847	0.016741
174921_s_at	hypothetical protein /// status:Confirmed	T06A10.4 /// WBGene00020287	8.38	8.4	8.42	8.4	8.86	8.79	8.82	8.82333	1.34102	5.42729e-05	0.00745404
179041_at	hypothetical protein	C09G9.2	8.16	8.21	8.2	8.19	8.66	8.65	8.52	8.61	1.33793	0.000911198	0.0213707
187757_s_at	hypothetical protein	F56B3.2	6.41	6.36	6.36	6.37667	6.76	6.74	6.88	6.79333	1.33484	0.000878605	0.0211635
192961_at	hypothetical protein /// ubiquitin carboxyl-terminal hydrolase	T27A3.2 /// WBGene00020839	7.25	7.19	7.21	7.21667	7.63	7.64	7.63	7.63333	1.33484	2.04151e-05	0.00495785
178804_at	hypothetical protein /// status:Partially_confirmed	F57B1.5 /// WBGene00010188	9.15	9.15	9.15	9.15	9.62	9.55	9.52	9.56333	1.33176	0.000153104	0.0105394
193005_s_at	hypothetical protein /// locus:usp-48	F30A10.10 /// WBGene00009267	7.3	7.26	7.34	7.3	7.64	7.74	7.76	7.71333	1.33176	0.000697925	0.0191152
173374_s_at	HemiAsterlin Resistant /// locus:har-1	har-1 /// WBGene00007630	9.74	9.78	9.7	9.74	10.2	10.1	10.16	10.1533	1.33176	0.000370094	0.0143498
190648_at	High Incidence of Males (increased X chromosome loss) /// locus:him-8	him-8 /// WBGene00001867	7.96	8.01	8.06	8.01	8.45	8.45	8.37	8.42333	1.33176	0.000462129	0.0157902
173957_s_at	hypothetical protein /// status:Confirmed	B0024.10 /// WBGene00007100	8.25	8.28	8.31	8.28	8.7	8.64	8.73	8.69	1.32869	0.000204167	0.011868
186400_s_at	hypothetical protein /// status:Partially_confirmed	T10B11.6 /// WBGene00020402	10.03	9.95	9.97	9.98333	10.42	10.35	10.39	10.3867	1.32256	0.000213006	0.0118765
193264_s_at	Ubiquitin Specific Protease /// locus:usp-14	usp-14 /// WBGene00006856	8.28	8.18	8.3	8.25333	8.62	8.68	8.67	8.65667	1.32256	0.000627519	0.0179033
187879_at	hypothetical protein /// Probable RNA binding protein	C07H6.4 /// WBGene00015581	9.22	9.29	9.23	9.24667	9.61	9.7	9.63	9.64667	1.31951	0.000332975	0.0135996
180821_at	hypothetical protein	B0035.1	9.58	9.66	9.53	9.59	9.98	9.99	9.98	9.98333	1.31342	0.000491983	0.0161884
176266_s_at	status:Partially_confirmed /// hypothetical protein	WBGene00022176 /// Y71H2AM.11	9.4	9.32	9.39	9.37	9.71	9.81	9.76	9.76	1.31039	0.00052377	0.016415
191938_at	hypothetical protein /// DNA repair protein RAD16 like	C47D12.8 /// WBGene00008140	6.21	6.2	6.17	6.19333	6.54	6.61	6.52	6.55667	1.28639	0.000260242	0.012615
183044_at	hypothetical protein /// status:Confirmed	F38A5.7 /// WBGene00018164	10.08	10.07	9.99	10.0467	10.44	10.41	10.38	10.41	1.28639	0.000402217	0.0148
181392_at	hypothetical protein /// status:Partially_confirmed	F23F1.5 /// WBGene00017746	8.37	8.4	8.4	8.39	8.7	8.77	8.79	8.75333	1.28639	0.000235383	0.0119968
192497_at	Nuclear Hormone Receptor family /// locus:nhr-205	nhr-205 /// WBGene00011002	5.39	5.42	5.35	5.38667	5.7	5.78	5.76	5.74667	1.28343	0.000332247	0.0135996
173141_s_at	Proteasome Beta Subunit /// locus:pbs-3	pbs-3 /// WBGene00003949	9.3	9.23	9.2	9.24333	9.65	9.56	9.59	9.6	1.28046	0.000851353	0.0209046
187246_s_at	hypothetical protein /// status:Confirmed	K07E8.7 /// WBGene00019498	6.38	6.28	6.37	6.34333	6.73	6.66	6.69	6.69333	1.27456	0.000749766	0.0196529
178628_s_at	yeast SEC homolog /// locus:sec-5	sec-5 /// WBGene00004752	7.66	7.69	7.74	7.69667	7.99	8.1	8.03	8.04	1.26868	0.000985341	0.0222414
186500_s_at	GLYcosylation related /// locus:gly-3	gly-3 /// WBGene00001628	8.74	8.83	8.84	8.80333	9.14	9.1	9.15	9.13	1.25411	0.000756225	0.0196914
190294_at	hypothetical protein /// Protein phosphatase 2C	F33A8.6 /// WBGene00009354	7.97	7.91	8.01	7.96333	8.26	8.29	8.3	8.28333	1.24833	0.00052528	0.0164256
187580_s_at	hypothetical protein	K09G1.1	10.33	10.25	10.32	10.3	10.62	10.58	10.65	10.6167	1.24545	0.000608055	0.0177423
193057_s_at	Proteasome Beta Subunit /// locus:pbs-2	pbs-2 /// WBGene00003948	8.69	8.66	8.73	8.69333	8.99	9.05	8.96	9	1.23685	0.000775433	0.0200796
192778_at	Proteasome Alpha Subunit /// locus:pas-2	pas-2 /// WBGene00003923	10.21	10.3	10.29	10.2667	10.54	10.57	10.61	10.5733	1.23685	0.000931245	0.0215531
184333_at	status:Confirmed /// hypothetical protein	WBGene00013532 /// Y73F8A.27	8.41	8.43	8.44	8.42667	8.72	8.67	8.77	8.72	1.22547	0.000627763	0.0179033
191775_s_at	hypothetical protein	Y32F6A.5	10.54	10.56	10.49	10.53	10.78	10.81	10.8	10.7967	1.20303	0.00029565	0.012943
185958_s_at	CoBaLamin deficiency, C complementation group (human) homolog /// locus:cblc-1	cblc-1 /// WBGene00022766	7.79	7.79	7.81	7.79667	8.05	8	8.02	8.02333	1.17013	0.00014365	0.0103539
175439_at	hypothetical protein /// status:Confirmed	T24A6.20 /// WBGene00020756	8.07	8.09	8.08	8.08	8.3	8.32	8.27	8.29667	1.16205	0.000157187	0.0106806
191054_at	Seven TM Receptor /// locus:str-33	str-33 /// WBGene00006099	4.22	4.23	4.23	4.22667	4.15	4.16	4.16	4.15667	0.952638	0.000119761	0.00964217
193450_at	Sodium:Neurotransmitter symporter Family /// locus:snf-7	snf-7 /// WBGene00004906	4.24	4.23	4.26	4.24333	4.15	4.13	4.14	4.14	-1.07425	0.000606962	0.0177423
188675_at	COLlagen /// locus:col-79	col-79 /// WBGene00000655	5.47	5.49	5.5	5.48667	5.37	5.36	5.33	5.35333	-1.09682	0.000864211	0.021004
193437_s_at	CEll death Specification /// locus:ces-2	ces-2 /// WBGene00000469	4.36	4.34	4.39	4.36333	4.23	4.21	4.23	4.22333	-1.10191	0.000937069	0.0215557
172636_at	hypothetical protein /// status:Partially_confirmed	F35F10.14 /// WBGene00018063	3.41	3.41	3.42	3.41333	3.25	3.28	3.26	3.26333	-1.10957	9.12281e-05	0.00857591
185656_s_at	status:Partially_confirmed /// status:Predicted /// hypothetical protein /// hypothetical protein	WBGene00013527 /// WBGene00013783 /// Y116A8C.1 /// Y73F8A.22	4.31	4.3	4.27	4.29333	4.15	4.15	4.12	4.14	-1.11214	0.000605964	0.0177423
183207_at	hypothetical protein /// status:Confirmed	D2096.3 /// WBGene00017071	9.91	9.85	9.89	9.88333	9.71	9.69	9.67	9.69	-1.1434	0.000785043	0.0201793
182023_at	Mesodermal Lineage Specification /// locus:mls-2	mls-2 /// WBGene00003377	4.36	4.31	4.39	4.35333	4.15	4.13	4.12	4.13333	-1.16473	0.000912048	0.0213707
180864_at	hypothetical protein /// status:Partially_confirmed	W02D7.3 /// WBGene00020939	8.36	8.39	8.31	8.35333	8.13	8.15	8.12	8.13333	-1.16473	0.000912048	0.0213707
174287_at	SKp1 Related (ubiquitin ligase complex component) /// locus:skr-19	skr-19 /// WBGene00004825	11.61	11.64	11.59	11.6133	11.42	11.37	11.37	11.3867	-1.17013	0.000510459	0.016364
174096_at	hypothetical protein	F36D4.5	9.89	9.87	9.93	9.89667	9.68	9.64	9.66	9.66	-1.17827	0.000358597	0.0141259
189485_at	CYtochrome P450 family /// locus:cyp-34A8	cyp-34A8 /// WBGene00015043	8.28	8.35	8.36	8.33	8.07	8.08	8.03	8.06	-1.20581	0.000784767	0.0201793
174285_s_at	hypothetical protein	F54D5.5	6.14	6.15	6.19	6.16	5.93	5.83	5.87	5.87667	-1.217	0.000991093	0.0222414
183633_at	hypothetical protein /// status:Confirmed	C49C3.15 /// WBGene00008204	8.32	8.25	8.21	8.26	7.97	7.98	7.96	7.97	-1.22264	0.000888708	0.021282
172001_x_at	LEVamisole resistant	lev-11	11.36	11.36	11.35	11.3567	11.05	11.03	11.1	11.06	-1.2283	0.000147989	0.0104201
185230_s_at	status:Confirmed /// hypothetical protein	WBGene00013550 /// Y75B8A.14	10.37	10.44	10.38	10.3967	10.06	10.1	10.13	10.0967	-1.23114	0.000548647	0.0168553
173031_s_at	hypothetical protein	Y45G5AM.9	7.87	7.88	7.92	7.89	7.53	7.6	7.57	7.56667	-1.25122	0.000218917	0.0118765
174315_at	status:Partially_confirmed /// hypothetical protein	WBGene00022039 /// Y65B4BL.7	7.56	7.52	7.53	7.53667	7.25	7.18	7.2	7.21	-1.25411	0.000169722	0.0110171
190934_s_at	CalReTiculin /// locus:crt-1	crt-1 /// WBGene00000802	13.91	13.9	13.79	13.8667	13.53	13.53	13.52	13.5267	-1.26576	0.000915294	0.0213707
190138_at	NHL (ring finger b-box coiled coil) domain containing	nhl-3	8.32	8.39	8.4	8.37	7.96	8	8.03	7.99667	-1.29534	0.000320733	0.0134128
181767_at	hypothetical protein	Y48C3A.5	6.64	6.66	6.66	6.65333	6.25	6.3	6.29	6.28	-1.29534	2.35186e-05	0.00526986
192118_s_at	Intermediate Filament, B	ifb-2	13.34	13.38	13.39	13.37	12.91	13.02	13.03	12.9867	-1.30435	0.000754079	0.0196721
191227_s_at	Leucine AminoPeptidase /// locus:lap-1	lap-1 /// WBGene00002249	10.22	10.16	10.23	10.2033	9.78	9.89	9.78	9.81667	-1.30737	0.000823225	0.0205052
189821_at	SyNaptoBrevin related /// locus:snb-2	snb-2 /// WBGene00004898	4.12	4.14	4.16	4.14	3.75	3.78	3.72	3.75	-1.31039	4.77896e-05	0.00704723
176522_at	---	---	6.29	6.19	6.19	6.22333	5.85	5.79	5.86	5.83333	-1.31039	0.000611539	0.017774
193392_at	Unidentified Vitellogenin-linked Transcript /// locus:cal-5	uvt-2 /// WBGene00006861	10.26	10.2	10.29	10.25	9.84	9.86	9.84	9.84667	-1.32256	0.000121906	0.00965169
190842_at	Nuclear Hormone Receptor family /// locus:nhr-134	nhr-134 /// WBGene00003724	8.97	9	8.99	8.98667	8.55	8.56	8.63	8.58	-1.32562	0.000107826	0.00921239
178720_at	hypothetical protein /// status:Confirmed	F08G2.4 /// WBGene00008576	9.43	9.44	9.33	9.4	9.04	8.95	8.99	8.99333	-1.32562	0.000743071	0.019604
191562_at	Drosophila Discs Large homolog	dlg-1	8.9	8.84	8.98	8.90667	8.51	8.48	8.5	8.49667	-1.32869	0.000588977	0.0176044
192055_at	protein-tyrosine phosphatase /// hypothetical protein	WBGene00014074 /// ZK757.2	8.35	8.48	8.38	8.40333	7.94	8.02	8.02	7.99333	-1.32869	0.000990009	0.0222414
173304_at	hypothetical protein	Y48B6A.6	6.67	6.65	6.69	6.67	6.29	6.18	6.31	6.26	-1.32869	0.000618719	0.0179033
174817_at	hypothetical protein	R02F2.1	12.75	12.73	12.66	12.7133	12.29	12.34	12.27	12.3	-1.33176	0.000272506	0.0126737
187862_at	hypothetical protein	C05D10.4	8.42	8.48	8.43	8.44333	7.99	8	8.1	8.03	-1.33176	0.000481687	0.0161435
178986_s_at	hypothetical protein	H24G06.1	8.41	8.43	8.4	8.41333	7.96	7.96	8	7.97333	-1.3566	1.03633e-05	0.00431479
183949_at	hypothetical protein	F13H8.1	9.29	9.27	9.18	9.24667	8.8	8.74	8.83	8.79	-1.37237	0.000442897	0.0154434
192798_at	hypothetical protein /// locus:dph-1	C14B1.5 /// WBGene00007576	11.04	11.03	10.88	10.9833	10.5	10.52	10.52	10.5133	-1.38511	0.000840899	0.0207398
175313_at	hypothetical protein	C17E4.10	9.54	9.5	9.5	9.51333	9.09	9.02	8.99	9.03333	-1.39474	0.00012218	0.00965169
182341_at	LAMP (lysosome-associated membrane protein) homolog /// locus:lmp-2	lmp-2 /// WBGene00015471	9.17	9.13	9.09	9.13	8.64	8.58	8.71	8.64333	-1.4012	0.000383188	0.0144867
177680_at	status:Partially_confirmed /// hypothetical protein	WBGene00014136 /// ZK896.5	5.2	5.25	5.12	5.19	4.75	4.69	4.63	4.69	-1.41421	0.00062142	0.0179033
185048_at	hypothetical protein /// status:Partially_confirmed	T08E11.1 /// WBGene00020357	5.81	5.9	5.89	5.86667	5.39	5.31	5.36	5.35333	-1.42734	0.000153475	0.0105394
174934_at	GEX Interacting protein	gei-4	10.87	10.79	10.79	10.8167	10.2	10.34	10.35	10.2967	-1.43396	0.000711688	0.0193531
180299_s_at	hypothetical protein /// locus:mboa-2	H19N07.4 /// WBGene00010408	10.41	10.34	10.39	10.38	9.81	9.84	9.93	9.86	-1.43396	0.000236356	0.0119968
191616_at	hypothetical protein /// Putative membrane protein	F32G8.4 /// WBGene00009340	10.6	10.63	10.71	10.6467	10.08	10.08	10.19	10.1167	-1.44393	0.000421612	0.0151059
187871_s_at	hypothetical protein	R102.4	10.79	10.95	10.95	10.8967	10.39	10.31	10.39	10.3633	-1.44727	0.000864211	0.021004
172084_x_at	hypothetical protein	C39F7.2	8.1	7.98	8.03	8.03667	7.56	7.49	7.45	7.5	-1.45062	0.000346193	0.0138964
184041_at	hypothetical protein /// status:Confirmed	F09G2.2 /// WBGene00017311	10.69	10.61	10.67	10.6567	10.05	10.15	10.15	10.1167	-1.45397	0.000193728	0.0115487
172032_x_at	RuNT related /// locus:rnt-1	rnt-1 /// WBGene00004393	7.87	7.7	7.87	7.81333	7.28	7.27	7.24	7.26333	-1.46409	0.000686715	0.0189985
182704_at	hypothetical protein	F37C4.4	8.07	8.14	8.21	8.14	7.65	7.54	7.56	7.58333	-1.47087	0.000454619	0.0156311
173815_s_at	TropoNin T	tnt-3	8.1	8.16	8.15	8.13667	7.5	7.51	7.67	7.56	-1.4914	0.000579246	0.0174776
187036_at	hypothetical protein /// status:Partially_confirmed	F13E9.13 /// WBGene00044797	7.36	7.39	7.34	7.36333	6.87	6.7	6.79	6.78667	-1.4914	0.000354241	0.0140982
178148_at	F-box A protein	fbxa-187	5.95	5.96	5.89	5.93333	5.33	5.28	5.44	5.35	-1.49831	0.000361456	0.0141839
173008_s_at	Nuclear Hormone Receptor family	nhr-88	9.28	9.2	9.25	9.24333	8.57	8.66	8.7	8.64333	-1.51572	0.000182437	0.0111606
173161_at	hypothetical protein /// status:Confirmed	C06H5.7 /// WBGene00007395	8.37	8.16	8.25	8.26	7.63	7.64	7.7	7.65667	-1.51922	0.000733319	0.0194199
181137_at	hypothetical protein	F46G10.1	11.63	11.72	11.57	11.64	10.96	11.04	11.1	11.0333	-1.52274	0.000522476	0.016415
190573_at	NEK (NEver in mitosis Kinase) Like /// locus:nekl-3	nekl-3 /// WBGene00008956	9.08	9.02	9.09	9.06333	8.5	8.37	8.5	8.45667	-1.52274	0.00023563	0.0119968
174863_at	hypothetical protein	C56G2.1	11.53	11.55	11.61	11.5633	10.86	11.05	10.94	10.95	-1.52979	0.000519221	0.016415
190697_at	Neuronal Calcium Sensor family /// locus:ncs-3	ncs-3 /// WBGene00003565	9.66	9.88	9.78	9.77333	9.17	9.2	9.1	9.15667	-1.53333	0.000924049	0.0215392
185244_at	Serpentine Receptor, class G (gamma) /// locus:srg-34	srg-34 /// WBGene00005191	6.7	6.72	6.7	6.70667	6.09	6	6.12	6.07	-1.55473	6.45723e-05	0.00811915
192810_s_at	hypothetical protein /// Zinc finger, C3HC4 type (RING finger)	F43G6.8 /// WBGene00009660	10.51	10.53	10.42	10.4867	9.92	9.82	9.78	9.84	-1.56555	0.000271567	0.0126737
174074_at	hypothetical protein /// status:Confirmed	T14B1.1 /// WBGene00011763	10.47	10.53	10.54	10.5133	9.81	9.87	9.92	9.86667	-1.56555	7.42874e-05	0.00813044
191827_at	P-GlycoProtein related /// locus:pgp-10	pgp-10 /// WBGene00004004	8.88	8.97	8.9	8.91667	8.16	8.25	8.37	8.26	-1.57644	0.000595853	0.0176104
171824_x_at	FerriTiN /// locus:ftn-2	ftn-2 /// WBGene00001501	8.45	8.51	8.55	8.50333	7.8	7.8	7.92	7.84	-1.58374	0.000178512	0.0110799
188031_s_at	VEMA (mammalian ventral midline antigen) related	vem-1	9.9	9.64	9.7	9.74667	9.08	9.02	9.04	9.04667	-1.6245	0.000965382	0.0219574
183130_at	hypothetical protein /// status:Partially_confirmed	C11D2.3 /// WBGene00015701	6.33	6.26	6.18	6.25667	5.57	5.47	5.58	5.54	-1.64338	0.000211532	0.0118765
174769_at	hypothetical protein /// status:Confirmed	F18C5.10 /// WBGene00017563	9.55	9.43	9.41	9.46333	8.72	8.69	8.81	8.74	-1.65099	0.000217042	0.0118765
182960_at	Helix Loop Helix /// locus:hlh-13	hlh-13 /// WBGene00001957	7.42	7.34	7.44	7.4	6.67	6.66	6.68	6.67	-1.65864	1.95065e-05	0.00488816
172578_x_at	hypothetical protein	Y43F8B.2	11.01	10.81	10.81	10.8767	10.11	10.14	10.19	10.1467	-1.65864	0.000494581	0.0161884
187495_s_at	Acyl CoA DeHydrogenase /// locus:acdh-9	acdh-9 /// WBGene00017874	8.08	8.07	8.1	8.08333	7.4	7.34	7.31	7.35	-1.66248	1.24303e-05	0.00431479
192353_at	Non-specific Lipid Transfer protein /// locus:nlt-1	nlt-1 /// WBGene00003773	11.92	11.91	11.85	11.8933	11.12	11.27	11.06	11.15	-1.67404	0.000357541	0.0141259
173825_at	hypothetical protein /// f-spondin like protein	T21B6.3 /// WBGene00011880	10.14	10.05	10.14	10.11	9.32	9.39	9.39	9.36667	-1.67404	4.02984e-05	0.00648899
190959_s_at	Glutathione S-Transferase /// locus:gst-16	gst-16 /// WBGene00001764	7.16	7.21	7.11	7.16	6.37	6.51	6.34	6.40667	-1.68568	0.000228767	0.0119857
186298_at	status:Partially_confirmed /// hypothetical protein	WBGene00012525 /// Y32B12C.1	5.57	5.69	5.73	5.66333	4.88	4.85	4.97	4.9	-1.69741	0.000221229	0.0118765
180672_at	hypothetical protein /// status:Partially_confirmed	C37C3.7 /// WBGene00016499	8.37	8.44	8.3	8.37	7.57	7.49	7.75	7.60333	-1.70133	0.000909288	0.0213707
188378_s_at	FerriTiN /// locus:ftn-2	ftn-2 /// WBGene00001501	12.63	12.82	12.69	12.7133	11.95	12.02	11.86	11.9433	-1.70527	0.00045032	0.0155767
189608_at	protein KINase	kin-20	9.02	8.9	8.98	8.96667	8.16	8.31	8.12	8.19667	-1.70527	0.000341602	0.0137515
175510_at	hypothetical protein /// status:Confirmed	M163.1 /// WBGene00010935	12.05	12.09	12.18	12.1067	11.18	11.43	11.4	11.3367	-1.70527	0.000927409	0.0215458
173558_at	status:Partially_confirmed /// hypothetical protein	WBGene00013898 /// ZC443.3	11.32	11.32	11.2	11.28	10.52	10.39	10.6	10.5033	-1.71317	0.000444418	0.0154488
185026_at	hypothetical protein /// status:Confirmed	B0238.12 /// WBGene00015076	10.17	10.16	10.12	10.15	9.28	9.42	9.41	9.37	-1.71713	8.12527e-05	0.0083713
185789_at	status:Partially_confirmed /// hypothetical protein	WBGene00012960 /// Y47H10A.4	7.6	7.46	7.38	7.48	6.67	6.65	6.77	6.69667	-1.7211	0.000456327	0.0156311
174720_at	Insulin receptor SubsTrate homolog /// locus:ist-1	ist-1 /// WBGene00002163	8.98	9	8.94	8.97333	8.03	8.23	8.28	8.18	-1.73307	0.000536468	0.0166639
178971_s_at	hypothetical protein /// status:Partially_confirmed	R10E8.6 /// WBGene00011212	7.08	7.23	7.1	7.13667	6.22	6.36	6.39	6.32333	-1.75727	0.000320537	0.0134128
190924_at	Serpentine Receptor, class N /// locus:srn-1	srn-1 /// WBGene00005640	5.39	5.45	5.48	5.44	4.56	4.69	4.62	4.62333	-1.76133	5.88687e-05	0.0078235
190736_s_at	IsoValeryl-CoA Dehydrogenase /// locus:ivd-1	ivd-1 /// WBGene00015326	9.53	9.4	9.27	9.4	8.68	8.56	8.51	8.58333	-1.76133	0.000832818	0.0205767
173326_s_at	hypothetical protein	Y43F8B.2	11.06	10.99	11.08	11.0433	10.33	10.09	10.26	10.2267	-1.76133	0.000431805	0.0153144
185767_at	hypothetical protein /// status:Partially_confirmed	H01M10.1 /// WBGene00019143	9.59	9.77	9.49	9.61667	8.79	8.84	8.77	8.8	-1.76133	0.000641968	0.0181684
173682_at	hypothetical protein	M01H9.3	11.9	11.83	12.01	11.9133	10.96	11.14	11.19	11.0967	-1.76133	0.000727361	0.0194186
190899_at	Glutathione S-Transferase /// locus:gst-22	gst-22 /// WBGene00001770	8.83	9.07	8.84	8.91333	8.06	8.18	8.04	8.09333	-1.76541	0.000796476	0.020194
186066_at	hypothetical protein /// status:Confirmed	W01A11.7 /// WBGene00020912	10.94	11.18	10.95	11.0233	10.17	10.25	10.17	10.1967	-1.77358	0.000565476	0.0172102
178299_at	hypothetical protein /// status:Confirmed	K02C4.5 /// WBGene00010503	9.73	9.76	9.66	9.71667	8.72	8.93	9	8.88333	-1.7818	0.000730728	0.0194186
189999_at	Nuclear Hormone Receptor family /// locus:nhr-133	nhr-133 /// WBGene00003723	9.52	9.49	9.28	9.43	8.54	8.62	8.62	8.59333	-1.78592	0.000473964	0.015961
193797_at	C-type LECtin /// locus:clec-42	clec-42 /// WBGene00008891	10.05	9.92	10.07	10.0133	9.25	9.13	9.12	9.16667	-1.79834	0.00017616	0.0110171
172653_at	hypothetical protein /// status:Confirmed	C28H8.2 /// WBGene00016193	6.02	6.26	6.25	6.17667	5.22	5.39	5.38	5.33	-1.79834	0.000904874	0.0213707
177279_at	hypothetical protein	M60.4	13.41	13.28	13.35	13.3467	12.46	12.51	12.5	12.49	-1.81085	2.96813e-05	0.00538827
178262_at	hypothetical protein /// status:Confirmed	F01D5.5 /// WBGene00008495	11.16	11.16	11.02	11.1133	10.24	10.36	10.09	10.23	-1.84463	0.000630046	0.0179033
180497_at	Nuclear Hormone Receptor family /// locus:nhr-120	nhr-120 /// WBGene00003710	9.09	9.29	9.19	9.19	8.17	8.35	8.38	8.3	-1.85318	0.000523144	0.016415
177190_at	status:Confirmed /// hypothetical protein	WBGene00022164 /// Y71H2AL.1	10.28	10.34	10.28	10.3	9.32	9.28	9.57	9.39	-1.87905	0.000609179	0.0177423
189280_at	DeHydrogenases, Short chain	dhs-2	7.47	7.65	7.37	7.49667	6.62	6.52	6.62	6.58667	-1.87905	0.000503246	0.0163537
173756_at	hypothetical protein /// status:Confirmed	T27E4.7 /// WBGene00020865	11.69	11.71	11.62	11.6733	10.65	10.85	10.78	10.76	-1.88339	0.0001456	0.0103539
172177_x_at	status:Confirmed /// hypothetical protein	WBGene00022164 /// Y71H2AL.1	8.62	8.79	8.56	8.65667	7.69	7.79	7.73	7.73667	-1.89212	0.000250479	0.0123233
179491_at	status:Partially_confirmed /// hypothetical protein	WBGene00014052 /// ZK669.2	6.45	6.52	6.58	6.51667	5.74	5.54	5.5	5.59333	-1.89649	0.000375023	0.0143938
192885_s_at	hypothetical protein	F53E4.1	9.37	9.55	9.56	9.49333	8.55	8.47	8.68	8.56667	-1.90088	0.000438465	0.0154334
187729_s_at	TREhalase /// locus:tre-5	tre-5 /// WBGene00006611	7.52	7.49	7.47	7.49333	6.76	6.41	6.52	6.56333	-1.90528	0.000876167	0.0211625
174018_at	Nuclear Hormone Receptor family	nhr-34	10.91	11.12	11.14	11.0567	10.08	10.1	10.19	10.1233	-1.90968	0.000323402	0.0134838
174534_at	---	---	6.96	7.16	7.04	7.05333	6.27	5.97	6.12	6.12	-1.90968	0.000862518	0.021004
179879_at	status:Partially_confirmed /// hypothetical protein	WBGene00013101 /// Y51H4A.5	6.85	7.2	7.06	7.03667	6.14	6.08	6.07	6.09667	-1.91853	0.000831033	0.0205689
172303_x_at	hypothetical protein /// status:Confirmed	W05H9.3 /// WBGene00021050	10.1	10.14	10.2	10.1467	9.23	9.12	9.23	9.19333	-1.93634	3.42514e-05	0.00578108
177033_at	hypothetical protein	Y55D5A.1	8.59	8.48	8.49	8.52	7.42	7.6	7.64	7.55333	-1.95432	0.000222725	0.011909
192034_s_at	hypothetical protein	D1009.1	8.64	8.74	8.74	8.70667	7.64	7.66	7.89	7.73	-1.96791	0.000356337	0.0141259
180945_s_at	hypothetical protein	F49C12.7	7.83	7.95	7.81	7.86333	6.89	7	6.75	6.88	-1.97703	0.000312025	0.0132862
187809_at	hypothetical protein	W08A12.1	10.35	10.27	10.34	10.32	9.19	9.36	9.43	9.32667	-1.99078	0.000193481	0.0115487
193844_at	bZIP transcription factor family	zip-5	10.68	10.71	10.55	10.6467	9.77	9.51	9.68	9.65333	-1.99078	0.000394458	0.0146968
188587_s_at	CaTaLase /// CaTaLase /// locus:ctl-1 /// locus:ctl-3	ctl-1 /// ctl-3 /// WBGene00000830 /// WBGene00013220	9.78	9.52	9.58	9.62667	8.69	8.58	8.58	8.61667	-2.01391	0.000310817	0.0132752
177298_at	hypothetical protein /// status:Confirmed	M163.1 /// WBGene00010935	10.77	10.65	10.65	10.69	9.5	9.75	9.77	9.67333	-2.02324	0.000443161	0.0154434
173201_s_at	BTB and MATH domain containing /// locus:bath-26	bath-26 /// WBGene00020329	7.86	7.97	7.63	7.82	6.78	6.75	6.88	6.80333	-2.02324	0.000699734	0.0191152
180204_at	hypothetical protein	F35E12.9	8.26	8.25	8.14	8.21667	7.35	6.98	7.26	7.19667	-2.02792	0.000980371	0.0222348
175125_at	hypothetical protein /// status:Confirmed	K02D10.4 /// WBGene00019304	9.36	9.24	9.04	9.21333	8.05	8.2	8.29	8.18	-2.04675	0.00089731	0.0213339
181587_at	hypothetical protein /// status:Confirmed	R01H10.4 /// WBGene00010972	9.67	9.64	9.42	9.57667	8.45	8.7	8.47	8.54	-2.05148	0.000769262	0.0199567
176697_at	hypothetical protein /// status:Partially_confirmed	C52E2.4 /// WBGene00016883	9.04	8.97	8.78	8.93	7.82	7.91	7.94	7.89	-2.05623	0.00026378	0.0126737
193049_at	Nuclear Hormone Receptor family	nhr-34	10.75	10.64	10.64	10.6767	9.5	9.77	9.63	9.63333	-2.06098	0.00026671	0.0126737
182843_at	status:Partially_confirmed /// hypothetical protein	WBGene00012850 /// Y44A6C.1	9.08	8.73	8.73	8.84667	7.76	7.76	7.74	7.75333	-2.13366	0.000726755	0.0194186
189856_at	Nuclear Hormone Receptor family /// locus:nhr-221	nhr-221 /// WBGene00020748	7.51	7.66	7.46	7.54333	6.41	6.58	6.35	6.44667	-2.1386	0.000276663	0.0126737
180644_at	hypothetical protein /// status:Confirmed	C42D4.1 /// WBGene00016594	11.9	11.92	12.04	11.9533	10.71	10.78	11.07	10.8533	-2.14355	0.000750535	0.0196529
177734_at	hypothetical protein	R10E9.3	8.72	8.53	8.51	8.58667	7.43	7.34	7.68	7.48333	-2.14851	0.000821667	0.0205052
174839_at	ForKHead transcription factor family	fkh-7	10.31	10.27	10.32	10.3	8.99	9.32	9.25	9.18667	-2.16345	0.000393144	0.0146869
181543_at	hypothetical protein /// locus:paqr-1	C43G2.1 /// WBGene00016610	11.47	11.29	11.22	11.3267	10.07	10.3	10.25	10.2067	-2.17347	0.00039221	0.0146869
191840_s_at	hypothetical protein /// glycine C-acetyltransferase	T25B9.1 /// WBGene00012007	10.88	10.92	10.85	10.8833	9.94	9.61	9.67	9.74	-2.20891	0.000381742	0.0144867
175210_at	hypothetical protein /// locus:paqr-1	C43G2.1 /// WBGene00016610	11.37	11.39	11.3	11.3533	10.12	10.37	10.1	10.1967	-2.22942	0.000221097	0.0118765
193649_s_at	PhenylAlanine Hydroxylase /// locus:pah-1	pah-1 /// WBGene00000240	11.46	11.39	11.62	11.49	10.33	10.22	10.43	10.3267	-2.23974	0.000217309	0.0118765
179553_at	hypothetical protein /// status:Confirmed	F53F8.4 /// WBGene00010001	10.96	10.56	10.92	10.8133	9.68	9.6	9.64	9.64	-2.25532	0.000816816	0.0205052
183600_at	hypothetical protein /// status:Partially_confirmed	F45E1.5 /// WBGene00018466	8.4	8.3	8.18	8.29333	7.12	7.1	7.14	7.12	-2.25532	5.41528e-05	0.00745404
182252_s_at	hypothetical protein	K02A6.3	9.46	9.16	9.21	9.27667	7.99	8.18	8.12	8.09667	-2.26577	0.000404625	0.0148
186755_s_at	hypothetical protein	T19H5.4	11.65	11.59	11.52	11.5867	10.25	10.54	10.4	10.3967	-2.28153	0.000204075	0.011868
181034_at	status:Partially_confirmed /// hypothetical protein	WBGene00021178 /// Y9C9A.8	8.97	9.29	9.4	9.22	8.08	8	7.99	8.02333	-2.29209	0.000822434	0.0205052
172945_s_at	hypothetical protein /// status:Partially_confirmed	F13C5.1 /// WBGene00017422	9.34	9.23	9.03	9.2	8.12	7.98	7.88	7.99333	-2.30804	0.000456355	0.0156311
183018_at	hypothetical protein /// status:Confirmed	F16B4.7 /// WBGene00017509	7.1	6.81	7.25	7.05333	5.81	5.8	5.91	5.84	-2.31873	0.00082044	0.0205052
182710_at	hypothetical protein	C35B8.3	9.04	8.96	8.79	8.93	7.55	7.68	7.85	7.69333	-2.35653	0.000408661	0.0148527
182695_at	Chondroitin ProteoGlycan	cpg-8	6.97	6.75	6.69	6.80333	5.38	5.71	5.55	5.54667	-2.38943	0.000599076	0.0176684
174823_at	Branched Chain AminoTransferase /// locus:bcat-1	bcat-1 /// WBGene00001149	10.74	10.73	10.53	10.6667	9.46	9.25	9.44	9.38333	-2.43401	0.000178746	0.0110799
176702_at	DihydroPYrimidine Dehydrogenase /// locus:dpyd-1	dpyd-1 /// WBGene00016103	11.31	11.39	11.57	11.4233	10.03	10.28	10.1	10.1367	-2.43964	0.000274502	0.0126737
173698_s_at	CYtochrome P450 family /// locus:cyp-37A1	cyp-37A1 /// WBGene00008499	8.74	8.8	8.56	8.7	7.31	7.43	7.46	7.4	-2.46229	0.000108798	0.00921239
192460_at	Nuclear Hormone Receptor family /// locus:nhr-32	nhr-32 /// WBGene00003626	9.65	9.49	9.39	9.51	8.05	8.3	8.18	8.17667	-2.51984	0.000218357	0.0118765
190009_at	hypothetical protein /// ERG-3 like protein	F49E12.10 /// WBGene00009903	7.46	7.45	7.43	7.44667	6	6.07	6.26	6.11	-2.52567	6.86215e-05	0.00813044
183278_at	hypothetical protein /// status:Partially_confirmed	C45E5.3 /// WBGene00016666	6.93	7.21	6.94	7.02667	5.59	5.65	5.83	5.69	-2.52567	0.000331211	0.0135996
181927_s_at	hypothetical protein /// status:Partially_confirmed	T22F3.8 /// WBGene00020698	7.41	7.37	7.17	7.31667	5.77	6.07	6.07	5.97	-2.54324	0.000414983	0.0149833
184530_at	hypothetical protein /// status:Partially_confirmed	W10G11.1 /// WBGene00021134	6.83	6.97	7.15	6.98333	5.6	5.45	5.85	5.63333	-2.54912	0.000821551	0.0205052
190584_at	COLlagen /// locus:col-39	col-39 /// WBGene00000616	11	10.79	10.68	10.8233	9.53	9.35	9.49	9.45667	-2.57874	0.000229292	0.0119857
171743_x_at	Chondroitin ProteoGlycan	cpg-8	9.6	9.55	9.44	9.53	8.14	8.18	8.14	8.15333	-2.59668	9.62933e-06	0.00431479
183064_at	hypothetical protein	F17H10.2	11.02	10.66	10.72	10.8	9.53	9.37	9.36	9.42	-2.60268	0.000373635	0.0143938
175618_s_at	Branched Chain AminoTransferase /// locus:bcat-1	bcat-1 /// WBGene00001149	11.18	11.09	11.11	11.1267	9.71	9.73	9.77	9.73667	-2.62079	1.78433e-06	0.00230304
185348_at	status:Confirmed /// hypothetical protein	WBGene00013560 /// Y75B8A.29	10.57	10.5	10.23	10.4333	8.8	9.11	9.21	9.04	-2.62685	0.000984811	0.0222414
189221_at	CYtochrome P450 family /// locus:cyp-37B1	cyp-37B1 /// WBGene00009226	11.24	11.3	10.96	11.1667	9.68	9.89	9.74	9.77	-2.63293	0.000331964	0.0135996
190760_at	hypothetical protein /// locus:mboa-1	B0395.2 /// WBGene00007174	8.28	8.18	8.14	8.2	6.52	6.81	7.02	6.78333	-2.66968	0.000715668	0.019383
185275_at	CaDmium Responsive /// locus:cdr-5	cdr-5 /// WBGene00010473	10.04	10.21	10.5	10.25	8.77	8.71	9	8.82667	-2.68204	0.000898664	0.0213339
180650_at	tubulin folding COfactor E-Like protein	coel-1	8.91	8.62	8.58	8.70333	7.16	7.24	7.39	7.26333	-2.71321	0.000313394	0.0133041
180427_at	status:Confirmed /// hypothetical protein	WBGene00022597 /// ZC395.5	12.25	12.35	12.25	12.2833	10.95	10.6	10.96	10.8367	-2.72578	0.000298726	0.0129965
175163_at	Pim (mammalian oncogene) Related Kinase /// locus:prk-2	prk-2 /// WBGene00004183	7.86	7.93	7.66	7.81667	6.19	6.52	6.39	6.36667	-2.73208	0.000320742	0.0134128
191373_s_at	DeHydrogenases, Short chain /// hypothetical protein /// locus:dhs-20 /// status:Confirmed	dhs-20 /// F35B12.3 /// WBGene00000983 /// WBGene00009383	7.84	7.68	7.43	7.65	6.18	6.14	6.23	6.18333	-2.76383	0.000275447	0.0126737
179452_at	status:Partially_confirmed /// hypothetical protein	WBGene00012398 /// Y6E2A.4	7.2	7.62	7.41	7.41	5.92	5.81	6.07	5.93333	-2.78305	0.000492891	0.0161884
172960_x_at	HomoGentisate Oxidase /// locus:hgo-1	hgo-1 /// WBGene00001843	11.48	11.28	11.41	11.39	9.89	9.76	10.08	9.91	-2.78949	0.000175588	0.0110171
172046_x_at	HomoGentisate Oxidase /// locus:hgo-1	hgo-1 /// WBGene00001843	11.78	11.57	11.66	11.67	10.18	10.07	10.28	10.1767	-2.81539	6.42476e-05	0.00811915
182696_s_at	Chondroitin ProteoGlycan	cpg-8	11.15	10.99	10.85	10.9967	9.48	9.4	9.61	9.49667	-2.82843	0.000145269	0.0103539
179282_at	hypothetical protein /// status:Partially_confirmed	C13C4.6 /// WBGene00007550	7.21	7.77	7.44	7.47333	5.79	6.02	5.92	5.91	-2.95536	0.000880268	0.0211635
179360_s_at	hypothetical protein /// status:Partially_confirmed	T16G1.7 /// WBGene00011801	10.43	10.64	10.52	10.53	8.8	9	9.06	8.95333	-2.9828	9.22768e-05	0.00857591
175156_at	---	---	10.33	10.22	10.08	10.21	8.46	8.69	8.71	8.62	-3.01049	0.00012394	0.00965169
180476_at	hypothetical protein /// status:Confirmed	K07E1.1 /// WBGene00019489	11.04	11.15	11.3	11.1633	9.71	9.46	9.53	9.56667	-3.02444	0.000112931	0.00930622
188470_s_at	hypothetical protein /// protease	protease /// WBGene00022610	9.74	9.82	9.81	9.79	7.99	8.4	8.19	8.19333	-3.02444	0.000190629	0.0114615
187718_at	hypothetical protein	C01C10.2	9.91	9.71	9.58	9.73333	8.26	7.95	8.14	8.11667	-3.06666	0.000253257	0.0124052
177641_at	hypothetical protein /// status:Partially_confirmed	F36G9.7 /// WBGene00009486	7.63	7.75	7.96	7.78	5.87	6.37	6.23	6.15667	-3.08086	0.000791976	0.020194
189179_at	HIstone H1 Like /// locus:hil-1	hil-1 /// WBGene00001852	11.68	11.36	11.27	11.4367	9.83	9.76	9.82	9.80333	-3.10229	0.000206326	0.0118765
192914_at	DiHydroPyrimidinase /// locus:dhp-1	dhp-1 /// WBGene00000963	10.43	10.13	10.15	10.2367	8.49	8.62	8.69	8.6	-3.10947	0.000132973	0.00997295
174281_at	status:Confirmed /// hypothetical protein	WBGene00022314 /// Y77E11A.14	9.85	9.75	9.76	9.78667	8.22	7.89	8.28	8.13	-3.15287	0.000189334	0.0114327
190816_at	Temporarily Assigned Gene name /// locus:tag-38	tag-38 /// WBGene00006418	7.6	7.19	7.63	7.47333	5.7	5.74	5.94	5.79333	-3.20428	0.000467097	0.0158557
189753_at	hypothetical protein /// glucose transporter	K08F9.1 /// WBGene00010684	8.02	7.66	7.52	7.73333	5.8	6.12	6.21	6.04333	-3.22657	0.000957244	0.0218762
185162_at	status:Partially_confirmed /// hypothetical protein	WBGene00013650 /// Y105C5B.9	8.61	8.52	8.55	8.56	6.68	6.79	7.01	6.82667	-3.32495	6.64568e-05	0.00813044
178448_at	hypothetical protein /// status:Partially_confirmed	C03D6.1 /// WBGene00007275	8.29	8.51	8.79	8.53	6.56	6.75	6.97	6.76	-3.41054	0.000694902	0.0190881
176009_at	hypothetical protein	T01B6.3	9.93	9.69	9.74	9.78667	7.95	7.9	8.19	8.01333	-3.41843	0.000105224	0.00921239
184955_at	hypothetical protein /// status:Partially_confirmed	F35F10.7 /// WBGene00018057	8.05	8.44	8.2	8.23	6.51	6.33	6.52	6.45333	-3.42634	0.000162392	0.0106806
179295_s_at	SideroFleXiN (mitochondrial iron transporter) /// locus:sfxn-1.5	sfxn-1.5 /// WBGene00011440	9.04	8.86	8.84	8.91333	6.93	7.3	7.14	7.12333	-3.45815	0.00013638	0.0100495
191693_at	Glutathione S-Transferase /// locus:gst-42	gst-42 /// WBGene00001790	10.13	10.11	10.32	10.1867	8.3	8.2	8.57	8.35667	-3.55537	0.000144181	0.0103539
181292_at	Serpentine Receptor, class V /// locus:srv-4	srv-4 /// WBGene00005715	8.67	8.24	8.12	8.34333	6.54	6.56	6.38	6.49333	-3.605	0.00046744	0.0158557
192992_at	hypothetical protein	Y51A2D.13	9.84	9.85	9.7	9.79667	7.91	8.06	7.82	7.93	-3.64689	2.55799e-05	0.00526986
190957_at	Glutathione S-Transferase /// locus:gst-15	gst-15 /// WBGene00001763	8.03	8.28	8.1	8.13667	6.35	6.27	6.18	6.26667	-3.65533	3.05892e-05	0.00538827
179418_at	status:Partially_confirmed /// hypothetical protein	WBGene00012398 /// Y6E2A.4	8.81	9.03	8.81	8.88333	6.87	6.86	7.14	6.95667	-3.80176	8.07801e-05	0.0083713
180541_s_at	hypothetical protein /// status:Partially_confirmed	C24G6.6 /// WBGene00016061	11.97	11.84	11.59	11.8	10.03	9.85	9.69	9.85667	-3.84593	0.000197303	0.0116626
184208_at	status:Partially_confirmed /// hypothetical protein	WBGene00012467 /// Y17G7B.14	7.98	7.84	7.5	7.77333	5.84	5.47	6.01	5.77333	-4	0.000727604	0.0194186
176003_at	Nuclear Hormone Receptor family /// locus:nhr-99	nhr-99 /// WBGene00003689	8.86	9.11	8.97	8.98	6.93	6.96	7.03	6.97333	-4.01853	1.36807e-05	0.00431479
173335_s_at	Downstream Of DAF-16 (regulated by DAF-16) /// locus:dod-3	dod-3 /// WBGene00016052	11.28	11.27	11.34	11.2967	9.12	9.27	9.09	9.16	-4.39745	3.66577e-06	0.00302082
190467_at	TransThyretin-Related family domain /// locus:ttr-29	ttr-29 /// WBGene00011286	9.17	9.53	8.79	9.16333	7.03	6.99	7.05	7.02333	-4.40762	0.0005658	0.0172102
172744_at	MeTaLlothionein /// locus:mtl-1	mtl-1 /// WBGene00003473	10.86	11.01	10.36	10.7433	8.8	8.43	8.49	8.57333	-4.50023	0.000674615	0.0188261
181270_at	DAF-16/FOXO Controlled, germline Tumor affecting /// locus:dct-7	dct-7 /// WBGene00017488	7.26	7.39	7.45	7.36667	5.41	4.83	5.33	5.19	-4.52108	0.000330927	0.0135996
182628_s_at	hypothetical protein /// status:Confirmed	T21F4.1 /// WBGene00020658	11.56	11.46	11.29	11.4367	9.29	9.11	9.32	9.24	-4.58419	2.80615e-05	0.00538827
179779_at	F-box A protein /// locus:fbxa-162	fbxa-162 /// WBGene00015597	8.02	7.85	7.41	7.76	5.62	5.43	5.48	5.51	-4.75683	0.000293748	0.0129407
176675_at	hypothetical protein /// status:Confirmed	F43H9.4 /// WBGene00018400	11.39	11.69	11.45	11.51	9.24	9.07	9.22	9.17667	-5.03968	2.53932e-05	0.00526986
193288_s_at	---	---	10.04	10.12	9.89	10.0167	7.5	7.64	7.68	7.60667	-5.31474	9.9778e-06	0.00431479
190450_s_at	hypothetical protein /// phospholipase precursor	F09C8.1 /// WBGene00008621	8.49	8.4	8.47	8.45333	6.1	6.07	5.83	6	-5.4768	1.06232e-05	0.00431479
190879_at	UDP-GlucuronosylTransferase /// locus:ugt-1	ugt-1 /// WBGene00007072	8.57	8.93	8.69	8.73	6.2	6.12	6.31	6.21	-5.73582	2.96962e-05	0.00538827
189343_at	CYtochrome P450 family /// locus:cyp-34A4	cyp-34A4 /// WBGene00020386	9.08	9.33	9.08	9.16333	6.07	6.94	6.85	6.62	-5.82934	0.000913856	0.0213707
179492_at	hypothetical protein /// status:Partially_confirmed	F47B8.4 /// WBGene00009805	8.38	8.92	8.11	8.47	5.88	5.6	5.95	5.81	-6.32033	0.000522355	0.016415
172632_x_at	locus:nspe-4 /// hypothetical protein	WBGene00012589 /// Y38E10A.11	7.96	7.86	8.1	7.97333	4.66	5.33	5.49	5.16	-7.02907	0.000436477	0.0154052
186419_at	---	---	8.45	8.73	8.57	8.58333	4.63	5.32	5.77	5.24	-10.1495	0.000608605	0.0177423
186934_s_at	human DDP related /// locus:ddp-1	ddp-1 /// WBGene00000941	10.83	10.88	10.95		11.34	11.28	11.42			0.00100093	0.0223169
190433_s_at	hypothetical protein	glucosyltransferase	6.08	6.18	6.1		6.4	6.47	6.46			0.00100131	0.0223169
192897_at	hypothetical protein	F16A11.1	9.32	9.36	9.16		8.48	8.67	8.57			0.00100244	0.0223169
183535_at	hypothetical protein /// status:Confirmed	F46C8.3 /// WBGene00018485	10.19	10.31	10.13		9.4	9.57	9.59			0.00100342	0.0223169
191683_at	hypothetical protein	C14F11.1	10.98	10.75	10.96		11.79	11.94	12.13			0.00100361	0.0223169
174009_s_at	protein KINase	kin-10	10.27	10.29	10.37		10.02	10.04	10.05			0.00100641	0.0223438
188819_at	hypothetical protein	H24K24.3	8.04	8.24	8.26		8.81	8.96	8.9			0.00100953	0.0223776
192139_s_at	EATing: abnormal pharyngeal pumping /// locus:eat-5	eat-5 /// WBGene00001136	5.5	5.6	5.47		7.17	6.63	6.91			0.00101256	0.0223901
191738_at	hypothetical protein /// transcription factor S-II	T24H10.1 /// WBGene00012000	7.64	7.7	7.85		8.32	8.28	8.26			0.0010144	0.0223901
187114_at	status:Confirmed /// hypothetical protein	WBGene00022457 /// Y110A7A.7	9.03	8.88	9.05		10.16	9.86	9.86			0.00101489	0.0223901
189296_s_at	hypothetical protein /// carboxylesterase	carboxylesterase /// WBGene00011364	7.45	7.64	7.27		6.14	6.42	6.33			0.00101878	0.0224179
187408_s_at	hypothetical protein	F13H10.4	8.03	8.17	8.22		8.98	8.76	8.93			0.00102012	0.0224179
185352_at	hypothetical protein /// status:Partially_confirmed	T15B7.12 /// WBGene00020524	4.62	5.05	5.09		6.21	6.41	6.45			0.00102101	0.0224179
179029_s_at	hypothetical protein /// status:Partially_confirmed	F01G4.5 /// WBGene00008504	10.38	10.35	10.38		10.94	10.78	10.98			0.00102256	0.0224179
190858_s_at	H(+)MyoInositol coTransporter /// locus:hmit-1.3	hmit-1.3 /// WBGene00010811	9.78	9.71	9.73		8.92	9.16	9.13			0.00102491	0.0224345
183900_at	hypothetical protein /// status:Confirmed	T12B3.2 /// WBGene00020445	7.72	8	8.2		9.41	9.9	9.74			0.00103657	0.0226251
174916_at	CEll Death abnormality /// locus:ced-9	ced-9 /// WBGene00000423	7.87	7.89	7.8		8.26	8.41	8.43			0.00103685	0.0226251
189457_at	CYtochrome P450 family	cyp-34A9	8.76	8.53	8.21		7	6.62	6.59			0.00104166	0.0226946
182306_at	hypothetical protein /// status:Partially_confirmed	K05F1.5 /// WBGene00019407	7.84	7.91	8.21		8.99	8.95	8.94			0.00105037	0.0227339
171830_x_at	hypothetical protein	Y48E1B.3	9.02	9.01	8.94		8.75	8.76	8.78			0.00105058	0.0227339
187620_s_at	MethylMalonic Aciduria type A protein	mmaa-1	9.07	9.16	8.95		9.65	9.74	9.83			0.00105058	0.0227339
186263_at	hypothetical protein /// status:Confirmed	F43C11.7 /// WBGene00018384	12.58	12.39	12.1		11.06	11.2	11.09			0.00105126	0.0227339
182175_s_at	hypothetical protein	B0414.8	9.46	9.46	9.49		9.64	9.7	9.64			0.00105197	0.0227339
185001_at	hypothetical protein /// status:Confirmed	C08F11.13 /// WBGene00007460	11.4	11.34	11.55		9.79	10.29	10.13			0.0010532	0.0227339
187597_at	Myc and Mondo-Like	mml-1	8.03	7.98	8.04		7.7	7.79	7.72			0.00105756	0.0227931
190763_at	hypothetical protein /// status:Confirmed	F17C11.17 /// WBGene00077761	6.61	6.29	6.4		7.31	7.21	7.27			0.00107613	0.0231355
181103_s_at	Homolog Of ELAC2 (cancer susceptibility locus)	hoe-1	7.95	8.02	8		8.41	8.39	8.55			0.00107676	0.0231355
192177_s_at	Mannose 6-phosphate isomerase /// hypothetical protein	WBGene00014013 /// ZK632.4	10.94	10.94	10.8		9.79	9.75	10.1			0.00107884	0.0231448
175471_s_at	hypothetical protein /// status:Confirmed	T24D1.5 /// WBGene00011988	4.64	4.6	4.58		4.84	4.9	4.94			0.00108285	0.0231953
189748_s_at	fatty Acid CoA Synthetase family /// locus:acs-5	acs-14 /// WBGene00013575	8.74	9.17	8.95	8.95333	10.51	10.22	10.19	10.3067	2.55502	0.00108834	0.0232772
185079_s_at	status:Confirmed /// hypothetical protein	WBGene00012631 /// Y38H6C.19	5.08	4.88	4.92		5.94	5.78	5.67			0.00109011	0.0232796
178136_at	hypothetical protein /// status:Partially_confirmed	W03C9.6 /// WBGene00012222	6.62	6.43	6.66		7.26	7.16	7.23			0.00109373	0.0232993
175999_at	hypothetical protein /// status:Confirmed	K12H4.5 /// WBGene00019680	10.84	10.78	10.78		11.05	11.09	11.15			0.00109436	0.0232993
173263_s_at	Glycerol-3-Phosphate DeHydrogenase	gpdh-2	9.31	8.99	9.27		11.33	10.69	10.91			0.00110557	0.0235023
189757_s_at	hypothetical protein /// glutathione synthase	M176.2 /// WBGene00010941	7.2	7.44	7.55		8.41	8.27	8.31			0.00111035	0.0235506
176352_at	status:Confirmed /// hypothetical protein	WBGene00021248 /// Y22D7AL.10	9.02	9.42	9.5		10.61	10.65	10.85			0.00111252	0.0235506
187608_s_at	status:Confirmed /// hypothetical protein	WBGene00021927 /// Y55F3AM.10	8.61	8.5	8.5		7.97	8.06	7.86			0.00111289	0.0235506
187156_at	status:Partially_confirmed /// hypothetical protein	WBGene00021565 /// Y45G12C.1	6.95	7.18	7.13		7.66	7.68	7.71			0.00111732	0.0235812
192432_at	SCP-Like extracellular protein /// locus:scl-6	scl-6 /// WBGene00008028	4.79	5.35	5.16		6.45	6.65	6.65			0.00111912	0.0235812
181741_s_at	hypothetical protein	F46H5.7	8.88	8.94	8.89		8.58	8.43	8.46			0.00111938	0.0235812
189313_at	AcetylCholine Receptor /// locus:acr-5	acr-5 /// WBGene00000044	5.02	5.03	5.04		5.25	5.34	5.36			0.00112298	0.0236069
187556_s_at	hypothetical protein /// status:Confirmed	T09B4.9 /// WBGene00020383	9.23	9.41	9.44		10.4	10.48	10.82			0.00112397	0.0236069
172042_x_at	ATM(ataxia telangectasia mutated)-Like	atl-1	9.59	9.54	9.66		10.03	10.2	10.19			0.00112981	0.023694
176559_at	hypothetical protein /// status:Confirmed	K12C11.1 /// WBGene00019673	8.66	8.74	8.72		8.41	8.47	8.39			0.00113233	0.0237013
189772_at	CaeNaCin (Caenorhabditis bacteriocin) /// hypothetical protein /// sugar transporter /// locus:cnc-11	cnc-11 /// R09B5.11 /// WBGene00019979 /// WBGene00044900	9.49	9.28	9.51		8.43	8.45	8.68			0.00113445	0.0237013
173086_s_at	hypothetical protein	F26F12.3	11.74	11.58	11.64		11.11	11.23	11.13			0.00113523	0.0237013
175310_s_at	status:Confirmed /// hypothetical protein	WBGene00014213 /// ZK1073.1	9.21	9.09	9.05		8.13	8.42	8.14			0.00113766	0.0237165
189503_at	Choline Kinase B /// locus:ckb-1	ckb-1 /// WBGene00000511	7.43	7.52	7.69		8.19	8.32	8.25			0.00114256	0.0237493
192564_at	Nuclear Hormone Receptor family /// locus:nhr-232	nhr-232 /// WBGene00012494	8.36	8.42	8.3		7.38	7.68	7.38			0.00114262	0.0237493
173716_at	PhosphatidylInositol SYnthase /// locus:pisy-1	pisy-1 /// WBGene00012897	9.26	9.19	9.36		9.78	9.69	9.73			0.00114702	0.0238055
192461_at	Pim (mammalian oncogene) Related Kinase /// locus:prk-2	prk-2 /// WBGene00004183	8.23	7.82	7.75		6.39	6.67	6.49			0.00114985	0.0238099
182438_s_at	hypothetical protein /// status:Confirmed	C01G10.8 /// WBGene00007235	11.19	11.21	11.16		10.94	10.94	10.85			0.00115064	0.0238099
188245_at	COLlagen /// locus:col-184	col-184 /// WBGene00000757	7.93	8.17	7.89		7.12	7.1	7.26			0.0011542	0.0238136
173873_at	hypothetical protein	F53E4.1	10.46	10.61	10.74		9.91	9.89	9.95			0.00115422	0.0238136
174255_s_at	status:Partially_confirmed /// hypothetical protein	WBGene00014181 /// ZK1010.8	6.83	6.82	6.87		6.47	6.52	6.37			0.00115823	0.0238612
191013_s_at	3-Ketoacyl-coA Thiolase /// hypothetical protein /// locus:kat-1 /// acetly-CoA thiolase	kat-1 /// T02G5.4 /// WBGene00002183 /// WBGene00020164	9.1	9.07	9.33	9.16667	10.4	10.06	10.22	10.2267	2.08493	0.00116127	0.0238888
183452_s_at	status:Partially_confirmed /// hypothetical protein	WBGene00012531 /// Y32F6B.1	9.34	9.41	9.26		9.96	9.79	9.91			0.00116627	0.0239565
175297_at	hypothetical protein	D1046.5	11.29	11.32	11.23		10.36	9.92	10.24			0.0011713	0.0240247
193641_at	hypothetical protein	C27A7.1	7.91	8.1	7.87		8.53	8.57	8.56			0.00117982	0.0241406
175160_at	hypothetical protein /// status:Confirmed	R04F11.5 /// WBGene00011017	8.5	8.68	8.56		9.2	9.1	9.07			0.00118115	0.0241406
187019_at	hypothetical protein /// status:Confirmed	F37C12.10 /// WBGene00018153	8.25	8.32	8.25		7.82	7.96	7.86			0.00118212	0.0241406
186138_s_at	PHAryngeal gland Toxin-related /// locus:phat-5	phat-5 /// WBGene00020242	10.32	9.92	10.09		9.12	8.98	9.13			0.00119033	0.0242727
188431_s_at	DAF-16/FOXO Controlled, germline Tumor affecting	dct-1	11.16	10.95	10.93		9.9	10.07	10.21			0.00119288	0.024277
179685_at	hypothetical protein	T12G3.7	6.26	6.38	6.4		6.92	6.83	7.02			0.00119423	0.024277
183231_at	hypothetical protein /// status:Partially_confirmed	K01A2.3 /// WBGene00019278	9.46	9.42	9.51		8.95	9.11	9			0.00119574	0.024277
178603_s_at	hypothetical protein /// status:Confirmed	T06E6.1 /// WBGene00011538	10.41	10.48	10.5		10.24	10.22	10.2			0.00119775	0.0242827
174886_at	HSN Abnormal Migration	ham-2	7.44	7.8	7.81		6.64	6.71	6.6			0.00119993	0.0242918
177264_at	hypothetical protein /// status:Confirmed	M110.3 /// WBGene00010913	8.07	7.99	8.07		8.61	8.7	8.88			0.00120468	0.0243527
186136_at	hypothetical protein /// status:Partially_confirmed	T10H10.2 /// WBGene00020426	6.78	6.58	7.02		8.39	8.99	9.05			0.00120865	0.0243667
189427_at	YJU2 protein /// hypothetical protein	WBGene00014250 /// ZK1307.9	8.75	8.87	8.8		8.48	8.51	8.44			0.00120885	0.0243667
180122_at	Cysteine PRotease related	cpr-6	12.23	12.2	11.99		11.22	11.19	10.9			0.0012236	0.0246145
192296_at	hypothetical protein /// locus:acs-3	T08B1.6 /// WBGene00020343	7.59	7.65	7.73		7.22	7.05	7.14			0.00122466	0.0246145
180470_at	hypothetical protein	F22F7.1	8.85	8.68	8.78		11.73	11.02	10.76			0.00122672	0.0246206
179167_at	hypothetical protein /// status:Confirmed	M05D6.6 /// WBGene00010879	8.4	8.43	8.43		9.41	9.11	9.47			0.00123971	0.0248019
180202_at	hypothetical protein /// status:Partially_confirmed	T05A7.1 /// WBGene00020219	8.07	8.03	8.38		9.37	9.11	9.28			0.00123977	0.0248019
186141_at	status:Predicted /// hypothetical protein	WBGene00012633 /// Y38H6C.21	5.14	5.3	4.98		6.31	6.14	6.02			0.00124106	0.0248019
189366_at	CYtochrome P450 family /// locus:cyp-35B1	cyp-35B1 /// WBGene00019472	5.65	5.79	5.97		5.07	4.98	5.01			0.00124365	0.024804
186413_at	hypothetical protein	H20E11.1	6.07	6.3	6.45		8.72	8.09	8.03			0.00124471	0.024804
182240_at	status:Partially_confirmed /// hypothetical protein	WBGene00013587 /// Y80D3A.9	6.85	6.84	6.94		9.81	8.95	8.94			0.00124876	0.0248493
173757_s_at	hypothetical protein /// status:Confirmed	T27E4.7 /// WBGene00020865	11.63	11.73	11.33		10.46	10.59	10.56			0.00125135	0.0248656
177281_at	hypothetical protein	ZK6.6	5.14	5.22	5.42		6.53	6.23	6.22			0.00125394	0.0248817
187847_at	ATP-dependent RNA helicase /// hypothetical protein	WBGene00022791 /// ZK686.1	5.45	5.35	5.44		5.77	5.73	5.84			0.00125725	0.0249122
180924_at	hypothetical protein /// status:Partially_confirmed	F07C4.6 /// WBGene00017200	9.41	9.37	9.49		9.8	9.84	9.74			0.00126543	0.0250189
192636_at	hypothetical protein	F37H8.3	8.39	7.83	7.62		10.77	10.15	10.23			0.00126882	0.0250189
192447_at	Nematode AStacin protease	nas-6	8.29	7.99	7.71		6.43	6.62	6.61			0.00127066	0.0250189
186315_at	status:Confirmed /// hypothetical protein	WBGene00012992 /// Y48C3A.10	8.78	8.83	8.97		9.59	9.4	9.51			0.00127191	0.0250189
175454_at	hypothetical protein	H18N23.2	7.88	8.26	8.16		9.43	9.23	9.13			0.00127257	0.0250189
189584_s_at	hypothetical protein	F41E6.5	7.36	7.66	7.71		9.41	10.09	10.31			0.00127505	0.0250189
186411_at	hypothetical protein /// status:Confirmed	C34D10.1 /// WBGene00016406	8.94	8.92	8.81		8	8.22	8.26			0.00127595	0.0250189
177701_s_at	hypothetical protein /// status:Confirmed	K08D8.6 /// WBGene00010660	7.38	7.46	7.4		8.17	8.27	8.54			0.00127693	0.0250189
175554_s_at	hypothetical protein /// status:Confirmed	K02G10.3 /// WBGene00019345	5.3	5.91	5.91		8.84	8	8.18			0.00128223	0.0250877
191437_at	Initiation Factor 4G (eIF4G) family	ifg-1	6.68	6.69	6.66		7.67	7.38	7.76			0.00128751	0.0251559
187191_at	TBC (Tre-2/Bub2/Cdc16) domain family /// locus:tbc-6	tbc-6 /// WBGene00015410	9.34	9.16	9.45		8.33	7.94	7.94			0.00129916	0.0253482
191638_s_at	hypothetical protein /// protein-tyrosine phosphatase	C55B7.3 /// WBGene00016942	4.36	4.19	4.26		5.39	5.35	5.81			0.00130259	0.0253798
173446_s_at	abnormal cell LINeage /// locus:lin-1	lin-1 /// WBGene00002990	9.4	9.44	9.41		9.07	8.92	9.06			0.00131273	0.0255418
188085_s_at	PaTched Related family /// locus:ptr-14	ptr-14 /// WBGene00004228	6.75	6.46	6.74		8.33	7.91	7.88			0.00131925	0.0255986
176916_at	---	---	5.22	5.21	5.25		6.74	6.2	6.55			0.0013193	0.0255986
173581_s_at	ELongin B /// locus:elb-1	elb-1 /// WBGene00001235	8.83	8.79	8.88		9.12	9.18	9.24			0.0013239	0.0256522
192355_s_at	hypothetical protein /// phosphoserine aminotransferase	F26H9.5 /// WBGene00009177	9.23	8.65	8.42		10.9	10.72	10.68			0.00133017	0.0257382
184996_at	hypothetical protein /// status:Confirmed	F41C3.11 /// WBGene00018275	6.71	6.91	6.87		7.88	7.6	7.62			0.00133245	0.0257439
190978_at	SOrbitol DeHydrogenase family /// locus:sodh-1	sodh-1 /// WBGene00010790	10.36	8.99	9.27	9.54	12.89	13.49	13.63	13.3367	13.8967	0.00133414	0.0257439
181278_s_at	status:Confirmed /// hypothetical protein	WBGene00013577 /// Y76A2B.5	10.72	10.67	10.62		11.18	11.42	11.25			0.00133821	0.025766
181816_s_at	hypothetical protein /// status:Partially_confirmed	C18E9.10 /// WBGene00007690	8.92	9	9.09		9.45	9.5	9.59			0.00133932	0.025766
186262_s_at	hypothetical protein	Y71F9B.9	7.59	7.26	7.08		9.2	8.81	8.77			0.0013408	0.025766
182068_at	hypothetical protein /// status:Partially_confirmed	T05F1.11 /// WBGene00011495	10.17	10.16	10.21		10.62	10.58	10.77			0.00134354	0.0257832
173818_at	Suppressor of Constitutive Dauer formation	scd-1	9.06	9.12	9.1		10.04	10.49	10.11			0.00135691	0.0260041
182782_at	hypothetical protein /// status:Confirmed	H12D21.7 /// WBGene00010383	8.91	9.02	9		9.45	9.37	9.32			0.00135971	0.0260222
188951_s_at	DNaJ domain (prokaryotic heat shock protein) /// locus:dnj-23	dnj-23 /// WBGene00001041	7.88	7.75	7.82		8.21	8.18	8.3			0.00136346	0.0260583
188508_at	hypothetical protein /// chitinase	chitinase /// WBGene00011158	8.54	8.31	8.32		7.67	7.4	7.46			0.00137285	0.026202
192258_s_at	hypothetical protein /// zinc-finger DNA-binding protein	K02G10.5 /// WBGene00019346	6.48	6.48	6.42		6.82	6.71	6.81			0.00137681	0.026219
181562_at	hypothetical protein	B0041.2	9.62	9.61	9.72		9.95	9.94	9.92			0.00137748	0.026219
192819_at	Nuclear Hormone Receptor family	nhr-62	6.81	6.83	6.73		8.52	7.97	8.04			0.00138884	0.0263988
188536_s_at	LC3, GABARAP and GATE-16 family /// locus:lgg-1	lgg-1 /// WBGene00002980	13.35	13.35	13.4		13.1	12.97	13.05			0.0013907	0.0263988
192433_s_at	TS elongation Factor (EF-Ts), Mitochondrial /// locus:tsfm-1	tsfm-1 /// WBGene00010094	9.31	9.38	9.51		9.95	10	10.13			0.00139657	0.02643
191032_at	hypothetical protein	M106.3	9.27	9.1	9.1		8.7	8.7	8.72			0.00139759	0.02643
188496_s_at	hypothetical protein	permease	7.62	7.84	7.85		6.88	6.75	6.5			0.001398	0.02643
177004_s_at	C-type LECtin /// locus:clec-83	clec-83 /// WBGene00021879	8.83	8.83	8.99		9.33	9.44	9.36			0.00140403	0.0264727
174095_at	hypothetical protein	C05D11.7	9.24	9.49	9.5		8.23	8.15	8.52			0.00140543	0.0264727
193768_at	Nuclear Hormone Receptor family	nhr-64	9.52	9.69	9.39		8.84	8.86	8.79			0.00140593	0.0264727
183433_at	hypothetical protein /// locus:galt-1	M03F8.4 /// WBGene00019763	3.82	4.01	4.05		5.29	5.15	4.86			0.00141968	0.0266956
193348_s_at	Proteasome Alpha Subunit /// locus:pas-7	pas-7 /// WBGene00003928	8.07	8.07	8.02		8.87	8.58	8.72			0.00142419	0.0266956
190164_s_at	DNaJ domain (prokaryotic heat shock protein) /// locus:dnj-11	dnj-11 /// WBGene00001029	8.39	8.64	8.85		9.65	9.69	9.76			0.00142493	0.0266956
172187_x_at	hypothetical protein	Y54G2A.26	6.91	6.91	6.89		6.45	6.57	6.6			0.00142539	0.0266956
188820_s_at	hypothetical protein /// status:Partially_confirmed /// hypothetical protein	H24K24.3 /// WBGene00021747 /// Y50D4C.2	8.99	8.92	9		9.51	9.79	9.75			0.00142928	0.0267108
186009_at	hypothetical protein /// status:Confirmed	H34I24.2 /// WBGene00019261	11.19	11.25	11.02		10.48	10.56	10.6			0.00143001	0.0267108
173511_at	hypothetical protein /// locus:lpin-1	H37A05.1 /// WBGene00010425	10.15	10.07	9.97		9.37	9.08	9.05			0.00143816	0.0268081
175080_at	CTP:phosphocholine cytidylyltransferase /// hypothetical protein	WBGene00021215 /// Y18H1A.11	6.4	6.57	6.33		5.81	5.84	5.89			0.00144054	0.0268081
175804_s_at	hypothetical protein	F27E11.2	6.75	6.87	6.67		6.27	6.19	6.29			0.00144474	0.0268081
183678_at	hypothetical protein /// hypothetical protein /// status:Confirmed /// DNA repair protein	T12A2.7 /// T12A2.8 /// WBGene00020441 /// WBGene00020442	9.44	9.39	9.33		9.82	9.81	9.7			0.00144528	0.0268081
173341_at	HAlF transporter (PGP related) /// locus:haf-6	haf-6 /// WBGene00001816	6.26	6.24	6.41		6.72	6.72	6.73			0.00144753	0.0268081
193875_s_at	Cyclin-Dependent Kinase family /// locus:cdk-5	cdk-5 /// WBGene00000407	8.19	8.29	8.42		9.09	9.41	9.16			0.00144857	0.0268081
173986_at	hypothetical protein /// locus:idh-1	F59B8.2 /// WBGene00010317	9.95	10.49	10.69		12.28	12.18	12.06			0.00144878	0.0268081
191271_s_at	Oxysterol Binding protein (OSBP) Related	obr-4	9.28	9.3	9.14		8.79	8.73	8.64			0.00145064	0.0268081
177950_s_at	MeDiaTor	mdt-28	7.93	7.35	7.88		10.25	9.65	9.65			0.00145244	0.0268081
185601_s_at	---	---	6.59	7.13	6.98		5.26	5.43	5.6			0.00145876	0.0268892
190536_s_at	CaLPain family /// locus:clp-2	clp-2 /// WBGene00000543	8.25	8.12	8.3		8.84	8.7	8.73			0.0014656	0.0268901
186168_at	hypothetical protein /// status:Confirmed	T06A10.4 /// WBGene00020287	7.54	7.56	7.51		8	7.88	8.07			0.00146566	0.0268901
176124_at	Temporarily Assigned Gene name /// locus:tag-277	tag-277 /// WBGene00044324	7.86	7.96	8.12		8.57	8.66	8.59			0.00146739	0.0268901
183045_s_at	hypothetical protein /// status:Partially_confirmed	W02H5.8 /// WBGene00020962	6.05	5.84	5.76		8.17	7.8	7.38			0.00146779	0.0268901
173051_s_at	Invertebrate LYSozyme	ilys-5	10.79	10.54	10.73		9.09	8.49	9.17			0.00146982	0.0268901
182323_at	F-box A protein /// locus:fbxa-105	fbxa-105 /// WBGene00015362	9.38	9.78	9.47		8.53	8.26	8.45			0.00147088	0.0268901
193027_s_at	hypothetical protein /// Activin types I and II receptor domain	F55D12.5 /// WBGene00010113	5.67	5.49	5.48		5.07	5.04	4.99			0.00147312	0.0268901
188304_at	SAM Decarboxylase /// locus:smd-1	smd-1 /// WBGene00004875	6.27	6.85	7.02		9.52	8.97	8.84			0.00147416	0.0268901
181199_at	hypothetical protein /// status:Confirmed	C18H7.1 /// WBGene00015993	11.02	10.62	10.62		9.65	9.75	9.67			0.00147644	0.0268967
189967_at	hypothetical protein /// zinc finger protein	C06G3.6 /// WBGene00015552	10.55	10.67	10.42		9.94	9.91	10			0.00148579	0.0269926
193308_at	RNA Polymerase II (B) subunit /// locus:rpb-11	rpb-11 /// WBGene00012187	8.4	8.62	8.72		9.43	9.3	9.38			0.00148695	0.0269926
173491_s_at	hypothetical protein /// locus:faah-3	F58H7.2 /// WBGene00019068	9.71	9.92	9.6		8.63	8.92	8.71			0.00148848	0.0269926
192988_at	Lipid Binding Protein /// locus:lbp-6	lbp-6 /// WBGene00002258	10.15	10.41	10.4		11.76	11.36	11.4			0.00148942	0.0269926
182723_at	hypothetical protein /// status:Confirmed	E04F6.6 /// WBGene00017126	6.81	6.81	6.95		7.25	7.21	7.27			0.00149311	0.0270246
178352_at	hypothetical protein /// status:Confirmed	R05D7.1 /// WBGene00011026	9.7	9.45	9.41		8.69	8.73	8.51			0.00149693	0.027038
172515_x_at	hypothetical protein /// status:Confirmed	W08A12.2 /// WBGene00021079	11.11	11.09	11.12		10	9.36	9.66			0.00149771	0.027038
184174_at	status:Confirmed /// hypothetical protein	WBGene00022562 /// ZC204.12	11.58	11.36	11.48		10.85	10.94	10.96			0.00150983	0.0271879
174170_at	hypothetical protein	C05D11.7	9.09	9.35	9.45		7.91	8.05	8.3			0.00151052	0.0271879
184047_at	UDP-GlucuronosylTransferase /// locus:ugt-36	ugt-36 /// WBGene00017315	4.27	3.96	4.28		6.39	5.85	5.7			0.00151376	0.0271879
180628_at	hypothetical protein	C53B7.3	12.62	12.46	12.4		11.95	11.78	11.82			0.00151565	0.0271879
186498_s_at	Carnitine Palmitoyl Transferase /// locus:cpt-1	cpt-1 /// WBGene00012907	8.87	8.97	9.12		8.07	8.11	8.32			0.00151736	0.0271879
192500_at	locus:zig-3 /// 2 (Zwei) IG-domain protein	WBGene00006980 /// zig-3	9.79	9.48	9.06		7.69	7.81	7.83			0.00151857	0.0271879
174538_at	status:Partially_confirmed /// hypothetical protein	WBGene00021476 /// Y39G10AR.21	7.47	7.41	7.59		7.91	7.94	7.89			0.0015196	0.0271879
189596_at	Heavy chain, Unconventional Myosin /// locus:hum-7	hum-7 /// WBGene00002040	7.36	7.23	7.22		6.43	6.67	6.65			0.00152764	0.0272969
177827_at	hypothetical protein	T19C4.5	8.31	8.75	8.41		9.59	9.5	9.52			0.00153072	0.0273171
177014_at	status:Partially_confirmed /// hypothetical protein	WBGene00021918 /// Y55D5A.4	7.21	7.35	7.41		8.02	8.19	8.35			0.00153471	0.0273535
172568_x_at	hypothetical protein	Y43F8B.2	10.93	10.82	10.98		10.04	9.79	10.16			0.00153922	0.0273646
174709_at	RETRotransposon-like	retr-1	6.5	6.4	6.65		7.15	7.08	7.08			0.00153924	0.0273646
177192_at	hypothetical protein /// status:Confirmed	M88.7 /// WBGene00010909	7.52	7.7	7.7		8.17	8.09	8.15			0.00154266	0.0273907
183118_s_at	hypothetical protein /// status:Partially_confirmed	C33A11.2 /// WBGene00007878	7.04	6.94	6.95		6.35	6.44	6.17			0.00154588	0.0274131
178345_at	Phasmid Socket Absent	psa-3	7.72	7.84	7.7		6.9	7.06	7.18			0.00155351	0.0275135
184975_at	hypothetical protein /// status:Confirmed	C34B2.10 /// WBGene00016395	10.94	10.97	10.98		11.54	11.4	11.34			0.00155856	0.0275219
183292_at	hypothetical protein /// status:Partially_confirmed	W09D10.5 /// WBGene00012363	7.1	7.01	7.13		6.45	6.44	6.64			0.00155904	0.0275219
185591_at	hypothetical protein /// status:Partially_confirmed	H41C03.1 /// WBGene00019268	8.61	8.52	8.63		9.48	9.17	9.31			0.00156515	0.0275219
193719_s_at	hypothetical protein	F07A11.2	9.06	8.98	8.79		8.12	8.02	7.79			0.00156668	0.0275219
175873_at	hypothetical protein	Y34F4.1	7.39	7.39	7.28		7.01	7.07	7			0.00156691	0.0275219
190400_at	hypothetical protein /// locus:acs-14	F11A3.1 /// WBGene00008669	9.89	10.19	9.91	9.99667	8.88	9.17	8.96	9.00333	0.502316	0.00156801	0.0275219
188003_s_at	RuNT related /// locus:rnt-1	rnt-1 /// WBGene00004393	6.74	6.79	6.81		6.51	6.46	6.38			0.0015782	0.0275219
189612_at	hypothetical protein	H27A22.1	9.07	9.2	9.19		9.47	9.53	9.54			0.00157919	0.0275219
188892_at	hypothetical protein	Monooxygenase	8.64	8.42	8.74		7.1	7.45	7.53			0.00157939	0.0275219
185977_s_at	hypothetical protein /// status:Confirmed	C02B10.2 /// WBGene00015327	7.23	7.39	7.39		7.77	7.75	7.83			0.00158028	0.0275219
192183_s_at	SR Protein (splicing factor)	rsp-6	8.71	8.7	8.74		9.09	9.26	9.3			0.00158072	0.0275219
188495_at	hypothetical protein /// permease	permease /// WBGene00017312	5.82	5.59	5.66		6.84	6.66	6.47			0.00158324	0.0275219
176802_s_at	hypothetical protein	F47D12.9	10.06	10	10.02		8.97	9.31	9.28			0.00158499	0.0275219
182202_at	human EMeRin homolog /// locus:emr-1	emr-1 /// WBGene00001309	8.1	8.16	8.28		8.69	8.59	8.69			0.00159085	0.0275219
192043_s_at	human HnRNP A1 homolog	hrp-1	10.23	10.29	10.08		9.72	9.68	9.73			0.00159111	0.0275219
192027_s_at	ATF (cAMP-dependent transciption factor) family /// locus:atf-5	atf-5 /// WBGene00000221	9.8	9.71	9.82		10.21	10.27	10.41			0.0015915	0.0275219
190688_s_at	hypothetical protein /// hypothetical protein /// status:Confirmed /// nitrophenylphosphatase /// nitrophenylphosphatase	C53A3.2 /// nitrophenylphosphatase /// WBGene00016892 /// WBGene00018424 /// WBGene00019604	6.72	5.03	5.33		10.74	9.93	9.89			0.00159211	0.0275219
184289_at	hypothetical protein /// status:Confirmed	F22H10.3 /// WBGene00017727	12.24	12.24	12.31		12.72	12.57	12.7			0.00159236	0.0275219
194020_s_at	protein KINase /// locus:kin-16	kin-16 /// WBGene00002200	8.97	9.25	9.14		8.5	8.44	8.37			0.00159334	0.0275219
184093_at	hypothetical protein /// locus:trx-3	M01H9.1 /// WBGene00019717	9.33	9.68	9.28		8.31	8.48	8.27			0.00159441	0.0275219
193040_s_at	UBiquitin C-terminal Hydrolase (family 1) /// locus:ubh-1	ubh-1 /// WBGene00006721	7.81	7.76	7.83		8.02	7.97	7.99			0.00159571	0.0275219
190161_at	Na/Ca eXchangers /// locus:ncx-6	ncx-6 /// WBGene00003571	6.28	6.43	6.32		7.84	7.32	7.5			0.0015972	0.0275219
186749_at	status:Partially_confirmed /// hypothetical protein	WBGene00022107 /// Y71F9AL.1	6.76	6.62	6.72		7.01	7.07	7.06			0.0016041	0.0276068
182264_at	status:Confirmed /// hypothetical protein	WBGene00013358 /// Y60A3A.7	7.49	7.48	7.3		8.76	8.44	8.33			0.00160835	0.0276237
188822_at	Acyl CoA DeHydrogenase	acdh-1	9.63	9.14	8.48	9.08333	12.11	11.68	11.7	11.83	6.71165	0.00160903	0.0276237
189320_at	protein kinase /// hypothetical protein	WBGene00021527 /// Y41G9A.3	8.55	8.5	8.63		8.08	8.21	8.08			0.00161742	0.0277338
176895_s_at	Let-23 Fertility effector/regulator	lfe-2	9.95	9.98	9.52		8.68	8.69	8.55			0.00162615	0.0277948
175238_s_at	intestinal acid PHOsphatase /// locus:pho-1	pho-1 /// WBGene00004020	6.57	7.19	7.32		9.61	9.02	9.13			0.00162665	0.0277948
179223_at	hypothetical protein /// status:Partially_confirmed	F33C8.4 /// WBGene00009358	8.47	8.76	8.57		7.67	7.5	7.25			0.00162693	0.0277948
175472_at	hypothetical protein	ZC449.3	8.75	8.95	8.99		9.45	9.47	9.52			0.00163587	0.0279134
192282_at	Nuclear Hormone Receptor family	nhr-58	5.92	6.47	6.24		7.39	7.62	7.57			0.00163852	0.0279177
184833_at	status:Confirmed /// hypothetical protein	WBGene00021531 /// Y42G9A.1	8.56	8.34	8.15		7.2	7.15	7.42			0.0016401	0.0279177
182286_at	hypothetical protein /// status:Partially_confirmed	F45E1.4 /// WBGene00018465	7.7	7.82	8.17		6.74	6.82	6.85			0.0016467	0.027996
177563_s_at	hypothetical protein /// status:Partially_confirmed	T01E8.5 /// WBGene00011333	9.18	9.28	9.13		9.6	9.75	9.75			0.00164894	0.0280001
180360_at	hypothetical protein /// status:Partially_confirmed	C52E2.5 /// WBGene00016884	6.69	6.81	6.7		5.32	5.6	5.83			0.00165183	0.0280152
171923_x_at	Iron-containing alcohol dehydrogenases /// hypothetical protein	WBGene00012608 /// Y38F1A.6	6.16	6.02	6.32		7.93	7.37	7.5			0.00165787	0.0280837
174289_s_at	RNA Polymerase II (B) subunit /// locus:rpb-4	rpb-4 /// WBGene00018391	9	9.18	9		9.75	9.61	9.59			0.00166253	0.0281286
189358_at	hypothetical protein /// glycogenin like	T10B10.8 /// WBGene00011684	8.84	9.02	9.02		8.46	8.44	8.52			0.00166608	0.0281546
175476_s_at	acyl-carrier protein /// hypothetical protein	WBGene00013237 /// Y56A3A.19	8.9	8.96	9	8.95333	9.49	9.39	9.62	9.5	1.46071	0.00166988	0.0281849
190499_s_at	C-type LECtin /// locus:clec-5	clec-5 /// WBGene00016450	9.98	9.77	9.88		9.31	9.11	9.27			0.00168093	0.0283373
183470_at	ASpartyl Protease /// locus:asp-1	asp-1 /// WBGene00000214	14.29	14.22	14.28		14.09	14.1	14.07			0.00169485	0.0284781
189345_at	hypothetical protein	F07H5.9	3.83	3.68	3.79		4.58	4.53	4.31			0.00169485	0.0284781
191702_at	TransThyretin-Related family domain /// locus:ttr-1	ttr-1 /// WBGene00010541	9.63	9.79	9.75		9.25	9.14	9.04			0.00169538	0.0284781
192756_s_at	Glycerol-3-Phosphate DeHydrogenase	gpdh-2	9.29	8.89	9.18		10.98	10.8	10.38			0.00171355	0.0286971
175453_at	SYNtaxin /// locus:syn-2	syn-2 /// WBGene00006372	9.45	9.45	9.38		9.05	8.84	8.93			0.00171666	0.0286971
193549_at	protein KINase /// locus:kin-30	kin-30 /// WBGene00002211	7.94	7.95	7.44		6.25	6.53	6.36			0.00171852	0.0286971
184868_at	hypothetical protein /// hypothetical protein /// status:Confirmed /// status:Partially_confirmed	F12A10.1 /// F12A10.9 /// WBGene00017390 /// WBGene00077704	5.69	6.03	5.77		5.05	5.08	5.05			0.00171912	0.0286971
193184_at	hypothetical protein /// phosphatidylinositol biosynthetic protein	D2085.6 /// WBGene00008431	7.52	7.7	7.54		8.16	8.04	8.07			0.00171973	0.0286971
179507_at	hypothetical protein /// status:Partially_confirmed	F36D1.5 /// WBGene00009464	4.46	4.6	4.61		4.14	4	4.1			0.00172141	0.0286971
177953_s_at	Equilibrative Nucleoside Transporter /// locus:ent-2	ent-2 /// WBGene00010701	9.5	9.34	9.49		8.86	9	8.97			0.00172295	0.0286971
191012_at	3-Ketoacyl-coA Thiolase /// locus:kat-1	kat-1 /// WBGene00002183	9.09	9.23	9.16		10.35	10.06	9.94			0.00172519	0.0286971
183251_s_at	hypothetical protein /// status:Partially_confirmed	F31D5.4 /// WBGene00017947	6.44	6.25	6.61		7.33	7.33	7.19			0.00172696	0.0286971
175722_s_at	Sensory AXon guidance	sax-1	10.11	9.96	10.07		9.23	9.39	9.5			0.00172891	0.0286971
175463_at	Nuclear Hormone Receptor family	nhr-109	9.02	8.94	8.65		8.06	8	7.99			0.00173198	0.0287039
171932_x_at	hypothetical protein /// phospholipase precursor	F09C8.1 /// WBGene00008621	7.8	7.9	7.79		6.44	5.68	5.69			0.00173369	0.0287039
173840_s_at	C-type LECtin /// C-type LECtin /// locus:clec-13 /// locus:clec-15	clec-13 /// clec-15 /// WBGene00010399 /// WBGene00011584	12.19	12.61	12.35		11.31	11.27	11.48			0.00173546	0.0287039
183891_at	PhosphatidylSerine Receptor family	psr-1	7.68	7.68	7.8		8.15	8.16	8.31			0.0017422	0.028753
182008_at	hypothetical protein /// status:Confirmed	R05D11.6 /// WBGene00011034	9.11	9.05	9.04		9.27	9.34	9.28			0.00174254	0.028753
175279_s_at	SAPK/ERK kinase /// locus:sek-1	sek-1 /// WBGene00004758	10.52	10.54	10.45		10.13	10.2	10.24			0.00175061	0.0288523
185558_at	hypothetical protein /// status:Partially_confirmed	T01B10.5 /// WBGene00020137	8.36	8.32	8.02		7.28	7.31	7.45			0.00175518	0.0288935
174713_at	Multidrug Resistance Protein family	mrp-5	11.26	11.37	11.5		12	12.26	12.2			0.00177066	0.0291141
179891_s_at	hypothetical protein	T07D3.9	6.14	6.51	6.33		8.12	7.53	8.02			0.00177975	0.0292186
185540_s_at	MTM (myotubularin) family /// locus:mtm-5	mtm-5 /// WBGene00003477	8.01	7.83	7.91		8.33	8.35	8.29			0.00178118	0.0292186
185705_at	status:Confirmed /// hypothetical protein	WBGene00013373 /// Y62E10A.2	9.42	9.58	9.56		9.98	9.89	9.96			0.00178401	0.0292308
181251_at	Intracelllar PhosphoLipase A family	ipla-1	8.65	8.97	8.82		9.55	9.6	9.48			0.00178705	0.0292463
192241_at	hypothetical protein /// 6-phosphogluconate dehydrogenase	T25B9.9 /// WBGene00012015	9.71	10.23	10.05		11.23	11.08	11.23			0.00180156	0.0294284
172193_at	hypothetical protein /// status:Confirmed	T12D8.5 /// WBGene00011733	11.14	11.1	10.5		9.24	9.26	8.87			0.00180237	0.0294284
191695_at	Methylmalonyl-CoA Epimerase /// locus:mce-1	mce-1 /// WBGene00008415	9.32	9.22	9.06		9.78	9.91	9.96			0.00181195	0.0294369
178821_at	Heparan SulphoTransferase /// locus:hst-2	hst-2 /// WBGene00002029	7.4	7.65	7.41		8.37	8.14	8.29			0.00181271	0.0294369
188517_at	DNaJ domain (prokaryotic heat shock protein)	dnj-16	8.06	8.06	8.07		8.38	8.31	8.46			0.00181284	0.0294369
183989_at	F-box A protein /// locus:fbxa-53	fbxa-53 /// WBGene00017226	7.2	7.32	7.18		6.54	6.75	6.52			0.00181327	0.0294369
184574_at	status:Confirmed /// hypothetical protein	WBGene00013222 /// Y54G11B.1	9.04	9.15	9		8.57	8.69	8.66			0.00181837	0.0294369
186597_at	hypothetical protein /// status:Partially_confirmed	F19C6.5 /// WBGene00008954	6.45	6.29	6.45		6.93	6.94	7.12			0.00182053	0.0294369
191550_at	UDP-GlucuronosylTransferase /// locus:ugt-52	ugt-52 /// WBGene00018931	7.86	7.92	7.77		7.41	7.26	7.2			0.00182187	0.0294369
193168_at	NADH Ubiquinone oxidoreductase Fe-S protein /// locus:nduf-6	nduf-6 /// WBGene00009051	10.52	10.51	10.63		10.84	10.83	10.86			0.00182217	0.0294369
192692_s_at	hypothetical protein /// yeast hyothetical YET1 like protein	F54D5.12 /// WBGene00010055	8.59	8.19	8.34		9.55	9.28	9.39			0.00182311	0.0294369
183744_at	hypothetical protein /// status:Partially_confirmed	F59A1.10 /// WBGene00010296	7.17	6.86	7.02		8.26	8.04	7.88			0.00182391	0.0294369
173552_s_at	ARp2/3 compleX component /// locus:arx-7	arx-7 /// WBGene00000205	9.17	9.36	9.28		9.71	9.66	9.72			0.00183299	0.0295494
176389_s_at	ParaPleGiN AAA protease family /// locus:ppgn-1 /// status:Partially_confirmed /// hypothetical protein	ppgn-1 /// WBGene00021425 /// WBGene00022222 /// Y73B3A.21	6.87	6.85	6.96		7.32	7.45	7.55			0.00185348	0.0297378
172593_x_at	---	---	9.23	9.83	9.82		7.98	7.83	8.18			0.00185577	0.0297378
185968_at	Nuclear Hormone Receptor family	nhr-137	6.05	6.16	6.37		9.16	8.35	8.15			0.00186026	0.0297378
185954_at	status:Partially_confirmed /// hypothetical protein	WBGene00013216 /// Y54G11A.7	9.89	9.85	9.72		9.36	9.43	9.31			0.00186139	0.0297378
194094_s_at	Protein Tyrosine Phosphatase	ptp-1	8.8	8.61	8.71		8.16	8.29	8.19			0.00186351	0.0297378
193056_s_at	Multidrug Resistance Protein family /// locus:mrp-3	mrp-3 /// WBGene00003409	7.51	7.62	7.39		6.85	6.98	6.97			0.00186507	0.0297378
188909_at	hypothetical protein /// dehydrogenase	dehydrogenase /// WBGene00008332	7.41	7.56	7.38		8.02	7.88	7.96			0.00186524	0.0297378
173926_at	Propionyl Coenzyme A Carboxylase Alpha subunit /// locus:pcca-1	pcca-1 /// WBGene00017864	10.68	10.58	10.63	10.63	10.96	11.13	11.09	11.06	1.34723	0.0018693	0.0297378
178041_at	hypothetical protein /// status:Confirmed	F16C3.2 /// WBGene00008886	10.6	10.36	10.48		9.4	8.78	9.04			0.00187048	0.0297378
180225_at	hypothetical protein /// status:Confirmed	K03B4.1 /// WBGene00019353	9.79	9.64	9.51		9.05	8.93	9.02			0.00187113	0.0297378
193164_at	hypothetical protein	C37E2.2	7.2	7.41	7.2		8.21	7.93	8.03			0.00187187	0.0297378
173133_s_at	CLASP family of microtubule-binding proteins /// locus:cls-2	cls-2 /// WBGene00000549	8.79	8.76	8.91		9.24	9.2	9.33			0.00187204	0.0297378
191605_at	Glutathione S-Transferase /// locus:gst-44	gst-44 /// WBGene00001792	4.22	4.51	4.26		5.28	5.16	5.5			0.00187227	0.0297378
174491_at	hypothetical protein	F16A11.1	9.31	9.47	9.5		8.56	8.69	8.84			0.00188021	0.0298122
187046_s_at	hypothetical protein /// status:Confirmed	F59B2.2 /// WBGene00010307	8.64	8.9	8.97		9.63	9.76	9.9			0.00188149	0.0298122
177782_s_at	hypothetical protein /// status:Partially_confirmed	T18D3.1 /// WBGene00011820	6.94	6.89	6.87		7.2	7.23	7.12			0.00188334	0.0298122
174674_at	hypothetical protein	F49E2.5	11.38	11.26	11.35		10.55	10.83	10.67			0.00188613	0.0298227
187615_at	hypothetical protein /// status:Confirmed	C35D10.1 /// WBGene00016439	10.21	10.23	10.35		10.64	10.58	10.6			0.00188869	0.0298295
190534_at	DeHydrogenases, Short chain /// locus:dhs-15	dhs-15 /// WBGene00000978	9.13	9.28	9.32		8.42	8.56	8.68			0.00189404	0.0298506
186851_at	Heparan Sulfate-glucuronic acid-5-Epimerase /// locus:hse-5	hse-5 /// WBGene00002003	8.04	7.95	7.97		8.37	8.57	8.56			0.00189592	0.0298506
188008_s_at	locus:zig-7 /// 2 (Zwei) IG-domain protein	WBGene00006984 /// zig-7	9.82	9.9	9.94		9.61	9.56	9.62			0.00189642	0.0298506
182221_at	status:Confirmed /// hypothetical protein	WBGene00022666 /// ZK154.4	9.01	9.09	9.03		9.28	9.25	9.33			0.00190778	0.0299957
183894_at	hypothetical protein /// status:Partially_confirmed	C17C3.3 /// WBGene00015889	7.25	7.05	6.94		5.91	5.44	5.92			0.00192084	0.0301592
191438_at	Seven TM Receptor /// locus:str-148	str-148 /// WBGene00006195	4.39	4.45	4.4		6.98	6.04	6.31			0.00192248	0.0301592
171806_x_at	SR Protein (splicing factor)	rsp-1	8.75	8.62	8.58		9.07	9.11	9.02			0.0019304	0.0302496
192344_at	hypothetical protein	C28G1.5	7.05	7.24	7.35		7.95	7.83	7.91			0.0019372	0.0303222
176446_s_at	status:Confirmed /// hypothetical protein	WBGene00021466 /// Y39G10AR.8	10.05	10.13	10.01		9.72	9.78	9.79			0.00194257	0.0303384
175264_at	hypothetical protein	C05D10.4	8.62	8.72	8.66		8.41	8.31	8.38			0.00194257	0.0303384
173691_s_at	status:Partially_confirmed /// hypothetical protein	WBGene00022797 /// ZK688.2	10.24	10.12	10.53		11.28	11.35	11.59			0.00194955	0.0303393
187212_at	hypothetical protein /// status:Partially_confirmed	C48B4.11 /// WBGene00008174	6.4	6.44	6.49		6.8	6.74	6.89			0.00194978	0.0303393
173769_s_at	---	---	9.96	9.96	9.93		9.66	9.49	9.6			0.00194978	0.0303393
193687_at	Nuclear Hormone Receptor family	nhr-12	6.26	6.57	6.44		7.16	7.23	7.07			0.00195145	0.0303393
178432_s_at	status:Partially_confirmed /// hypothetical protein	WBGene00013898 /// ZC443.3	11.6	11.45	11.22		10.64	10.46	10.51			0.00195345	0.0303393
175383_at	hypothetical protein /// status:Partially_confirmed	K01B6.3 /// WBGene00010454	7.34	7.68	7.5		9.19	8.92	8.61			0.00196367	0.0304642
181170_s_at	UBiquitin Conjugating enzyme /// locus:ubc-18	ubc-18 /// WBGene00006713	9.01	9.08	9.1		9.39	9.56	9.54			0.0019721	0.0305611
190598_at	TetraSPanin family	tsp-10	11.06	11.13	11.15		10.09	10.14	10.47			0.00197643	0.0305944
181325_s_at	hypothetical protein /// hypothetical protein /// status:Partially_confirmed	C17B7.2 /// T28A11.2 /// WBGene00015876	8.49	8.61	8.55		7.77	7.45	7.82			0.00198043	0.0306225
180886_s_at	hypothetical protein /// status:Confirmed	C36B1.11 /// WBGene00007978	6.84	7.15	7.16		7.84	8.07	8.09			0.00198436	0.0306238
191053_at	UDP-GlucuronosylTransferase	ugt-4	6.73	6.64	7.14		8.02	8.01	7.9			0.00198489	0.0306238
188169_at	HMG /// locus:hmg-12	hmg-12 /// WBGene00001977	6.41	6.29	6.33		6.9	6.72	6.78			0.00199209	0.0307005
172427_x_at	Neuropeptide-Like Protein /// locus:nlp-28	nlp-28 /// WBGene00003766	10.45	10.75	10.59		9.8	9.74	9.95			0.00199601	0.0307005
182532_at	hypothetical protein /// status:Confirmed	H12D21.7 /// WBGene00010383	8.54	8.62	8.61		8.97	8.87	8.86			0.00199799	0.0307005
176285_s_at	status:Confirmed /// hypothetical protein	WBGene00022178 /// Y71H2AM.13	9.78	9.78	9.45		8.86	8.61	8.69			0.00199862	0.0307005
177842_at	hypothetical protein /// status:Partially_confirmed	T22C8.6 /// WBGene00011927	7.34	7.57	7.47		6.95	6.78	6.87			0.00200142	0.0307098
177786_at	hypothetical protein /// status:Confirmed	F44A6.5 /// WBGene00009677	8.72	8.75	8.84		8.12	7.97	8.26			0.00200705	0.0307291
192975_at	ectopic membrane RuFfLes in embryo /// locus:rfl-1	rfl-1 /// WBGene00004341	8.56	8.58	8.72		8.99	8.97	9.01			0.00200858	0.0307291
173480_s_at	CYtochrome P450 family /// locus:cyp-32B1	cyp-32B1 /// WBGene00021167	10.08	10.16	9.79		8.91	9.13	8.8			0.00201201	0.0307291
179277_at	hypothetical protein /// locus:rmo-1	F15D4.3 /// WBGene00008860	5.26	5.16	5.29		5.53	5.55	5.51			0.00201246	0.0307291
173809_s_at	hypothetical protein /// G10 protein	C07A9.2 /// WBGene00007400	8.81	8.86	8.75		9.33	9.16	9.21			0.00201873	0.0307291
179424_at	SaPosin-like Protein family /// locus:spp-18	spp-18 /// WBGene00005003	13.03	12.86	12.75		11.73	11.76	11.26			0.00201938	0.0307291
183828_at	hypothetical protein /// status:Partially_confirmed	C08F11.3 /// WBGene00007452	8.5	8.1	8.18		7.38	7.13	7.19			0.00202321	0.0307291
188945_at	hypothetical protein /// dehydrogenase	dehydrogenase /// WBGene00008986	7.63	7.64	7.95		8.61	8.51	8.49			0.00202334	0.0307291
173175_s_at	CEll Death abnormality /// locus:ced-11	ced-11 /// WBGene00000425	6.17	6.05	6.12		7.08	7.37	7.68			0.00202483	0.0307291
192371_s_at	RNAi DEfective /// locus:rde-4	rde-4 /// WBGene00004326	7.32	7.59	7.77		8.58	8.96	8.87			0.0020252	0.0307291
187910_at	FATty acid desaturase /// locus:fat-3	fat-3 /// WBGene00001395	12.4	12.35	12.66		13.16	13.23	13.15			0.00202681	0.0307291
186819_s_at	hypothetical protein /// status:Predicted /// status:Predicted /// hypothetical protein	F56A4.4 /// WBGene00018912 /// WBGene00021566 /// Y45G12C.3	6.15	6.23	6.6		4.42	4.53	5.03			0.0020321	0.0307759
191849_at	Flavin-containing MonoOxygenase family /// locus:fmo-1	fmo-1 /// WBGene00001476	9.04	9.05	8.97		10.14	9.74	9.83			0.00203651	0.0308094
180159_at	F-box C protein /// locus:fbxc-7	fbxc-7 /// WBGene00016302	6.67	6.48	6.17		5.42	5.26	5.18			0.00205258	0.0310191
174115_at	hypothetical protein /// locus:moc-3	F42G8.6 /// WBGene00018357	7.84	8.06	7.8		8.78	8.59	8.57			0.00206149	0.0311202
191482_at	UDP-GlucuronosylTransferase /// locus:ugt-43	ugt-43 /// WBGene00008485	4.56	4.79	4.46		5.69	5.61	5.38			0.00208337	0.0314051
184207_at	status:Partially_confirmed /// hypothetical protein	WBGene00012464 /// Y17G7B.11	6.69	6.86	6.65		6.07	6.19	6.23			0.00208485	0.0314051
173997_s_at	STomatin-Like /// locus:stl-1	stl-1 /// WBGene00006061	8.64	8.88	8.79		9.65	9.41	9.44			0.00208914	0.031436
190077_at	Nuclear Hormone Receptor family /// locus:nhr-161	nhr-161 /// WBGene00016364	7.63	7.94	7.59		8.83	8.58	8.91			0.00209655	0.0314982
190798_at	Nuclear Hormone Receptor family /// locus:nhr-206	nhr-206 /// WBGene00011097	8.2	7.89	7.83		9.36	9.12	8.95			0.00209777	0.0314982
184030_at	hypothetical protein /// status:Partially_confirmed	W06H8.6 /// WBGene00021068	8.08	7.88	7.76		7.17	7.2	7.27			0.00210022	0.0315012
192995_at	hypothetical protein /// succinyl-CoA synthetase beta chain	C50F7.4 /// WBGene00016844	7.77	7.79	7.89		8.36	8.46	8.66			0.00210978	0.0315412
186266_at	hypothetical protein /// status:Partially_confirmed	F02E11.2 /// WBGene00017180	8.29	8.22	8.2		7.86	7.87	7.98			0.00211065	0.0315412
183741_s_at	status:Confirmed /// hypothetical protein	WBGene00013514 /// Y73F4A.1	7.2	7.1	6.89		8.79	8.18	8.44			0.002111	0.0315412
177239_s_at	status:Confirmed /// hypothetical protein	WBGene00021844 /// Y54E10BR.5	9.71	9.71	9.86		10.16	10.3	10.2			0.00211189	0.0315412
192136_at	Nuclear Hormone Receptor family /// locus:nhr-55	nhr-55 /// WBGene00003645	8.32	8.67	8.45		7.63	7.73	7.76			0.00211624	0.0315724
186028_at	hypothetical protein /// status:Partially_confirmed	C03A7.13 /// WBGene00015371	5.93	6.17	5.8		6.95	7.12	6.81			0.00211939	0.0315859
192388_at	hypothetical protein /// sodium/phosphate transport protein	K08C7.1 /// WBGene00010646	5.77	5.74	6.08		6.8	6.63	6.69			0.00212868	0.0316693
178276_at	hypothetical protein /// status:Partially_confirmed	C07H4.1 /// WBGene00007421	11.12	11.24	11.36		10.66	10.45	10.41			0.00213114	0.0316693
182552_at	TransThyretin-Related family domain /// locus:ttr-35	ttr-35 /// WBGene00017688	9.88	9.88	9.61		8.91	8.59	8.46			0.00213177	0.0316693
174464_at	status:Partially_confirmed /// hypothetical protein	WBGene00022396 /// Y97E10AR.1	8.16	8.1	8.08		8.35	8.29	8.33			0.00214167	0.0317758
176803_at	hypothetical protein /// status:Partially_confirmed	C03B1.14 /// WBGene00015382	6.77	6.73	6.88		7.17	7.2	7.11			0.00214348	0.0317758
187218_at	hypothetical protein /// status:Confirmed	R07E5.13 /// WBGene00011119	9.34	9.21	9.21		11.73	11.25	10.76			0.00215175	0.0318389
185792_at	hypothetical protein	H12D21.10	6.15	6.31	6.29		6.65	6.61	6.6			0.00215228	0.0318389
189802_s_at	hypothetical protein /// Glycerol kinase	R11F4.1 /// WBGene00020007	8.92	8.52	8.79		9.78	10.08	10.27			0.00216036	0.0319053
183538_at	hypothetical protein /// status:Partially_confirmed	T22F7.1 /// WBGene00020701	7.69	7.58	7.65		7.88	7.9	7.86			0.00216132	0.0319053
191670_at	hypothetical protein /// Sodium/phosphate transporter	T09B9.2 /// WBGene00011643	5.85	5.38	5.69		4.46	4.17	4.54			0.00216373	0.0319072
176826_at	status:Confirmed /// hypothetical protein	WBGene00021487 /// Y40B10A.2	7.38	7.06	7.17		7.98	7.86	8.04			0.00216637	0.0319125
185479_at	---	---	3.31	3.24	3.25		3.56	3.48	3.59			0.00217487	0.032004
189148_at	hypothetical protein	C38C3.4	10.69	10.69	10.54		9.28	9.77	9.63			0.00217994	0.032045
185811_at	status:Confirmed /// hypothetical protein	WBGene00022194 /// Y71H2B.4	11.48	11.45	11.52		11.34	11.3	11.3			0.00218582	0.0320855
178149_s_at	SaPosin-like Protein family /// locus:spp-1	spp-1 /// WBGene00004986	12.62	12.71	12.56		12.26	12.29	12.33			0.00218851	0.0320855
188027_s_at	Caenorhabditis KU /// locus:cku-80	cku-80 /// WBGene00000520	6.94	7.03	7.12		7.45	7.56	7.63			0.00218957	0.0320855
175099_s_at	hypothetical protein /// dehydrogenase	dehydrogenase /// WBGene00020089	7.52	7.58	7.6		7.76	7.8	7.84			0.00219213	0.0320895
186280_s_at	hypothetical protein /// status:Confirmed	F33G12.3 /// WBGene00018015	6.94	7	6.93		7.47	7.28	7.44			0.00219685	0.032125
188277_at	hypothetical protein /// locus:dylt-3	tctex-1 /// WBGene00011469	3.42	3.47	3.43		3.56	3.55	3.58			0.00220114	0.0321539
185197_at	hypothetical protein	Y53G8B.4	8.99	8.93	9.16		8.29	8.49	8.41			0.00220341	0.0321539
173644_at	hypothetical protein /// phosphorylase	phosphorylase /// WBGene00019298	10.83	10.87	10.97		10.36	10.47	10.52			0.00220842	0.0321934
180157_at	hypothetical protein /// status:Confirmed	F57G12.1 /// WBGene00010221	10.46	10.25	10.46		11.03	11.34	11.18			0.00221349	0.0322013
175064_at	CUTiclin-Like	cutl-24	6.49	6.72	6.64		5.76	6	5.97			0.00221356	0.0322013
174142_s_at	hypothetical protein /// Zinc finger, C3HC4 type (RING finger)	B0564.7 /// WBGene00007207	7.81	7.89	8.03		8.34	8.39	8.4			0.00222303	0.0323056
171732_x_at	abnormal cell LINeage	lin-9	7.95	7.99	8.05		8.44	8.71	8.58			0.0022263	0.0323195
173354_s_at	DAP (Death Associated Protein kinase) Like Kinase	dlk-1	9.84	9.92	9.89		9.28	9.39	9.51			0.00223892	0.0324359
179093_at	hypothetical protein /// status:Partially_confirmed	T16G1.4 /// WBGene00011798	9.03	8.69	8.5		7.62	7.32	7.54			0.00223895	0.0324359
187322_at	hypothetical protein /// status:Partially_confirmed	C03B1.7 /// WBGene00015378	6.35	6.41	6.38		6.59	6.65	6.56			0.00224331	0.0324655
182707_at	status:Confirmed /// hypothetical protein	WBGene00012830 /// Y43F8C.8	6.88	6.89	7.02		7.33	7.36	7.49			0.00225179	0.0325423
177748_s_at	hypothetical protein /// status:Confirmed	F54F7.3 /// WBGene00010065	3.68	3.68	3.73		3.56	3.51	3.5			0.00225326	0.0325423
191193_at	hypothetical protein	C08F8.2	8.44	8.55	8.64		9.04	9.04	8.94			0.00226234	0.0325598
186531_at	status:Confirmed /// hypothetical protein	WBGene00021379 /// Y37E11B.7	6.13	6.27	6.12		6.54	6.56	6.65			0.00226239	0.0325598
190427_s_at	FerriTiN /// locus:ftn-1	ftn-1 /// WBGene00001500	11.7	11.27	10.92		9.7	9.29	9.19			0.00226431	0.0325598
182758_at	hypothetical protein	B0261.4	10.1	10.01	9.96		9.69	9.73	9.74			0.00226557	0.0325598
190900_s_at	Heat Shock Protein	hsp-25	9.44	9.3	9.5		9.84	9.83	9.91			0.00226609	0.0325598
192940_at	hypothetical protein /// Zinc finger, C3HC4 type (RING finger)	H05L14.2 /// WBGene00010367	5.32	5.33	5.26		5.49	5.46	5.46			0.00227161	0.0326056
184845_at	hypothetical protein /// status:Confirmed	F53E10.1 /// WBGene00018758	9.88	9.83	9.84		9.47	9.48	9.61			0.00227451	0.0326139
184410_at	hypothetical protein /// status:Confirmed	C35D10.5 /// WBGene00016442	7.28	7.55	7.63		8.22	8.27	8.38			0.00227835	0.0326356
193914_at	Gamma Butyrobetaine Hydroxylase /// locus:gbh-2	gbh-2 /// WBGene00001523	8.94	9.08	9.15		9.8	9.65	9.58			0.00228583	0.0326927
178322_at	status:Confirmed /// hypothetical protein	WBGene00014106 /// ZK856.5	7.91	8.19	8.08		7.45	7.44	7.52			0.00228701	0.0326927
173138_s_at	hypothetical protein	C53B7.3	12.84	12.75	12.65		12.16	12.18	11.94			0.00229265	0.0327399
193119_s_at	Small Nuclear Ribonucleoprotein /// locus:snr-3	snr-3 /// WBGene00004916	10.28	10.32	10.39		10.55	10.59	10.56			0.00231833	0.0330198
181311_s_at	hypothetical protein /// status:Confirmed	F49C12.9 /// WBGene00009878	7.93	7.91	8.05		8.5	8.42	8.33			0.00231915	0.0330198
193133_s_at	hypothetical protein	ZK337.1	8.52	8.41	8.37		8.82	8.82	8.95			0.00231932	0.0330198
174073_at	F09E10.11a	ncRNA	14.11	14.2	14.1		13.86	13.75	13.84			0.00232303	0.033039
177835_at	hypothetical protein /// status:Partially_confirmed	F37A8.5 /// WBGene00009503	7.09	6.72	6.56		5.66	5.7	5.48			0.00233287	0.0330595
190727_at	INneXin /// locus:inx-6	inx-6 /// WBGene00002128	8.95	8.97	8.78		8.42	8.44	8.5			0.00233476	0.0330595
189644_at	hypothetical protein /// protein kinase	C03B1.5 /// WBGene00015376	4.79	4.94	5.16		5.88	5.83	5.69			0.00233551	0.0330595
182986_at	Serpentine Receptor, class AB (class A-like) /// locus:srab-25	srab-25 /// WBGene00022807	5	5.02	4.96		4.6	4.75	4.65			0.00234095	0.0330595
187844_at	hypothetical protein /// status:Confirmed	C44E12.1 /// WBGene00016657	8.62	8.5	8.5		8.17	8.1	7.99			0.0023415	0.0330595
190541_at	hypothetical protein /// Alcohol dehydrogenase	C30G12.2 /// WBGene00016274	8.09	8.74	8.64		7.03	7.12	7.11			0.00234288	0.0330595
187169_s_at	Ubiquitin Fusion Degradation (yeast UFD homolog)	ufd-2	9.28	9.35	9.4		10.34	10.2	9.95			0.00234393	0.0330595
188716_s_at	MoLTing defective /// locus:mlt-7	mlt-7 /// WBGene00022743	10.34	10.37	10.51		8.89	9.34	9.42			0.00234437	0.0330595
190637_s_at	hypothetical protein /// xanthine dehydrogenase	F55B11.1 /// WBGene00010083	9.38	9.67	9.45		7.97	8.39	8.47			0.00234721	0.0330595
187539_s_at	UBX-containing protein in Nematode /// locus:ubxn-4	ubxn-4 /// WBGene00022703	9.34	9.31	9.36		9.77	9.63	9.82			0.00234849	0.0330595
189733_at	hypothetical protein /// DNA repair protein	T12A2.8 /// WBGene00020442	8.88	9.06	9		9.37	9.34	9.34			0.00235054	0.0330595
191502_at	UDP-GlucuronosylTransferase /// locus:ugt-18	ugt-18 /// WBGene00013900	10.18	10.55	10.53		8.89	8	8.51			0.00235521	0.0330595
189776_at	Nuclear Hormone Receptor family /// locus:nhr-150	nhr-150 /// WBGene00007367	4.68	4.85	4.61		5.23	5.35	5.42			0.00235739	0.0330595
185237_s_at	hypothetical protein /// status:Confirmed	C24D10.6 /// WBGene00016057	9.3	9.54	9.5		10.1	9.97	10			0.00235751	0.0330595
177693_at	hypothetical protein /// status:Partially_confirmed	R03G8.3 /// WBGene00010998	4.83	5.66	5.44		7.03	7.44	7.15			0.00236444	0.0331236
171761_x_at	SR Protein (splicing factor)	rsp-5	7.93	8.21	8.15		8.7	8.85	8.91			0.00237482	0.0332033
173819_s_at	Suppressor of Constitutive Dauer formation	scd-1	9.29	9.1	9.36		10.21	10.78	10.5			0.00237575	0.0332033
188692_at	HIStone /// locus:his-41	his-41 /// WBGene00001915	10.58	10.69	10.62		10.97	11.14	11.15			0.00237724	0.0332033
189880_at	Zinc finger protein /// hypothetical protein	WBGene00022762 /// ZK546.5	7.48	7.54	7.57		7.73	7.81	7.8			0.00238175	0.033228
176303_s_at	status:Partially_confirmed /// hypothetical protein	WBGene00021260 /// Y22D7AR.6	7.19	7.03	7.03		6.3	6.53	6.22			0.00238376	0.033228
191722_at	Nuclear Hormone Receptor family /// locus:nhr-148	nhr-148 /// WBGene00015396	6.61	6.7	6.75		7.17	7.02	7.15			0.00238779	0.0332512
178642_at	hypothetical protein /// status:Confirmed	T03F6.4 /// WBGene00011400	8.48	8.35	8.44		7.9	8.01	8.07			0.00239419	0.0333022
189928_at	Nuclear Hormone Receptor family /// locus:nhr-219	nhr-219 /// WBGene00020555	5.3	5.33	5.17		4.86	4.67	4.76			0.00239621	0.0333022
188957_at	DeHydrogenases, Short chain	dhs-31	8.39	8.02	8.04		7.2	7.36	7.22			0.00239982	0.0333194
172035_x_at	Nuclear Hormone Receptor family	nhr-50	8.59	8.57	8.59		8.13	8.26	8.3			0.00240591	0.0333708
181965_at	hypothetical protein /// status:Confirmed	C03H5.2 /// WBGene00015404	10.13	10.1	10.06		9.75	9.85	9.86			0.00241316	0.0334078
182298_s_at	status:Partially_confirmed /// hypothetical protein	WBGene00012828 /// Y43F8C.6	6.34	6.34	6.33		6.25	6.24	6.2			0.00241334	0.0334078
189995_s_at	hypothetical protein /// locus:fah-1	fumarylacetoacetase /// WBGene00019620	11.3	11.1	11.17		10.68	10.64	10.78			0.00242057	0.0334748
188651_s_at	HMG /// locus:hmg-4	hmg-4 /// WBGene00001974	9.33	9.45	9.44		9.69	9.71	9.66			0.00242544	0.0335089
172628_x_at	locus:nspe-5 /// hypothetical protein	WBGene00012594 /// Y38E10A.16	7.89	7.96	8.4		6.37	6.38	6.86			0.00243335	0.0335209
173642_at	status:Partially_confirmed /// hypothetical protein	WBGene00021260 /// Y22D7AR.6	8.8	8.73	8.84		7.9	8.25	8.01			0.00243349	0.0335209
185910_at	F-box A protein /// locus:fbxa-6	fbxa-6 /// WBGene00008352	9.85	9.94	9.58		8.95	9.08	9			0.00243485	0.0335209
180239_at	---	---	5.97	5.9	5.62		4.99	5.09	4.87			0.00243587	0.0335209
180704_at	hypothetical protein /// status:Confirmed	F56C3.9 /// WBGene00018946	4.52	4.31	4.66		7.79	6.88	6.57			0.00244485	0.0336114
187508_at	Anaphase Promoting Complex; see also mat /// locus:apc-2	apc-2 /// WBGene00000143	6.8	6.95	6.89		7.27	7.47	7.43			0.00244996	0.0336267
189777_at	hypothetical protein /// actin-like protein	C49H3.8 /// WBGene00016793	7.67	7.95	7.82		8.41	8.34	8.43			0.00245186	0.0336267
173560_s_at	hypothetical protein /// status:Confirmed	H19N07.3 /// WBGene00010407	10.79	10.66	10.69		10.21	10.21	10.37			0.00245317	0.0336267
172006_x_at	BLIstered cuticle	bli-4	9.22	9.32	9.31		9.54	9.66	9.61			0.00245906	0.0336745
184017_at	hypothetical protein /// status:Partially_confirmed	F13H8.3 /// WBGene00017436	5	5.07	4.47		8.01	7.29	6.9			0.00246215	0.033684
189407_at	hypothetical protein /// glutaredoxin	glutaredoxin /// WBGene00017340	7.75	7.59	7.83		8.24	8.19	8.29			0.00247337	0.0338045
178590_at	hypothetical protein /// status:Confirmed	T01C3.9 /// WBGene00011324	6.95	6.85	7.07		7.58	7.56	7.81			0.00247919	0.0338509
177958_at	hypothetical protein /// status:Confirmed	F36D1.7 /// WBGene00009466	9.41	9.54	9.45		9.11	8.93	9.04			0.00248186	0.0338544
177762_at	AntiBacterial Factor related /// locus:abf-5	abf-5 /// WBGene00000016	9.7	9.61	9.54		9.23	9.24	9.31			0.00248759	0.0338574
174967_at	hypothetical protein /// status:Confirmed	R12E2.2 /// WBGene00020031	10.02	9.8	9.96		9.46	9.5	9.46			0.00248899	0.0338574
174490_at	hypothetical protein /// status:Confirmed	C04C11.2 /// WBGene00007296	9.49	9.4	9.66		10.24	10.63	10.44			0.00248933	0.0338574
175108_at	status:Partially_confirmed /// hypothetical protein	WBGene00013446 /// Y66D12A.21	9.38	9.43	9.56		9.9	9.81	9.88			0.00250179	0.0339939
190560_at	hypothetical protein /// ADP,ATP carrier protein	R07E3.4 /// WBGene00011105	6.38	5.88	6.2		8.53	7.74	7.9			0.00251214	0.0341014
187413_at	hypothetical protein /// status:Partially_confirmed	C04F6.2 /// WBGene00015452	6.46	6.48	6.44		6.75	6.88	6.73			0.00251615	0.0341228
191753_at	hypothetical protein	F54F11.2	10.53	10.72	10.69		10.08	10.18	10.22			0.00252304	0.0341831
176825_at	Serpentine Receptor, class SX /// locus:srsx-3	srsx-3 /// WBGene00022408	5.39	5.43	5.55		5.88	6.05	6.1			0.00252852	0.0342243
190115_at	hypothetical protein /// DM DNA binding domain	C34D1.1 /// WBGene00007929	6.73	6.64	6.78		6.07	6.23	6.29			0.00255434	0.0345404
183634_at	hypothetical protein	F26G5.1	4.62	4.58	4.59		4.5	4.51	4.48			0.00257026	0.034688
174630_at	---	---	11.38	11.12	11.17		10.5	10.52	10.68			0.00257347	0.034688
178771_at	hypothetical protein /// hypothetical protein /// status:Partially_confirmed	F59C6.14 /// F59C6.3 /// WBGene00010324	9.33	9.39	9.39		9.58	9.57	9.66			0.00257515	0.034688
173470_s_at	hypothetical protein /// locus:mboa-2	H19N07.4 /// WBGene00010408	10.2	10.4	10.41		9.77	9.74	9.88			0.00257683	0.034688
174457_at	---	---	8.28	8.37	8.31		8.01	8.05	8.11			0.00258101	0.034688
173860_s_at	hypothetical protein /// Yeast hypothetical 65.2 KD protein like	F25H9.6 /// WBGene00009138	7.04	7.31	7.32		7.83	8	7.99			0.00258323	0.034688
185583_at	hypothetical protein	H06H21.8	9.07	9.19	9.21		8.27	8.52	8.58			0.00258494	0.034688
193214_s_at	Intermediate Filament, A /// locus:ifa-4	ifa-4 /// WBGene00002052	8.22	8.11	8.13		7.84	7.71	7.83			0.00258506	0.034688
191297_at	P-GlycoProtein related /// locus:pgp-11	pgp-11 /// WBGene00004005	9.19	9.16	9.06		8.48	8.38	8.67			0.00259824	0.0348315
194261_x_at	hypothetical protein	Y53G8B.4	8.42	8.45	8.36		7.78	7.97	8			0.00260227	0.0348521
189768_at	Fatty Acid SyNthase /// locus:fasn-1	fasn-1 /// WBGene00009342	9.75	9.55	9.81	9.70333	10.41	10.63	10.36	10.4667	1.69741	0.00261003	0.0349138
185003_s_at	O-ACyltransferase homolog /// locus:oac-31	oac-31 /// WBGene00018707	4.69	4.64	5.08		6	5.78	5.78			0.00261386	0.0349138
194016_at	Fer oncogene Related Kinase	frk-1	7.19	7.22	6.88		6.28	6.09	6.32			0.00261435	0.0349138
179555_at	hypothetical protein /// status:Confirmed	W09D6.5 /// WBGene00012358	9.23	9.35	9.28		9.03	8.95	9.02			0.00261837	0.0349342
193236_at	Pyruvoyl TetrahydrobioPterin Synthase	ptps-1	6.28	7.07	6.77		9.52	8.75	8.75			0.00262483	0.0349787
193535_s_at	Temporarily Assigned Gene name /// locus:tag-52	tag-52 /// WBGene00006431	8.2	8.32	8.01		7.23	7.48	7.44			0.00262855	0.0349787
185451_at	hypothetical protein /// status:Partially_confirmed	F35D11.3 /// WBGene00018044	9.76	9.85	9.68		9.4	9.45	9.39			0.00262919	0.0349787
192415_at	SAR (Secretion Associated, Ras-related) COPII vesicle coat protein /// locus:sar-1	sar-1 /// WBGene00022678	10.09	10.23	10.13		10.58	10.5	10.46			0.00264285	0.0350683
189171_at	hypothetical protein /// status:Partially_confirmed	F32A5.8 /// WBGene00017971	10.38	10.42	10.21		9.78	9.51	9.51			0.00264416	0.0350683
175228_at	NHL (ring finger b-box coiled coil) domain containing	nhl-3	7.7	7.96	7.7		7.14	6.87	7.02			0.00264447	0.0350683
175360_at	Homeobox /// locus:ceh-41	ceh-41 /// WBGene00000462	7.26	7.58	7.64		8.3	8.25	8.33			0.00264935	0.0350683
172241_x_at	FIP (Fungus-Induced Protein) Related /// locus:fipr-24	fipr-24 /// WBGene00007992	9.58	9.51	9.84		8.47	7.78	8.2			0.00265015	0.0350683
187837_at	ForKHead transcription factor family	fkh-7	8.49	8.09	8.14		6.59	7.06	7.06			0.00265209	0.0350683
190590_s_at	ALdehyde deHydrogenase /// locus:alh-10	alh-10 /// WBGene00000116	7.41	7.38	7.36		7.22	7.27	7.25			0.00265345	0.0350683
189528_s_at	hypothetical protein /// aminotransferase	aminotransferase /// WBGene00020382	9.79	9.92	9.83		8.84	8.84	9.22			0.0026581	0.0350823
171804_x_at	status:Confirmed /// hypothetical protein	WBGene00021248 /// Y22D7AL.10	8.94	9.12	9.41		10.52	10.45	10.13			0.00266222	0.0350823
177891_s_at	ACyLtransferase-like /// locus:acl-3	acl-3 /// WBGene00006491	7.17	7.53	7.57		8.27	8.26	8.37			0.00266418	0.0350823
172920_x_at	Kex-2 Proprotein Convertase family	kpc-1	9.56	9.45	9.34		8.83	8.92	9			0.00266453	0.0350823
179270_at	hypothetical protein /// status:Confirmed	R07E5.7 /// WBGene00011115	10.04	10.17	10.27		10.75	10.61	10.76			0.00266972	0.0351176
192970_at	hypothetical protein /// status:Partially_confirmed	T14E8.4 /// WBGene00043981	5.72	5.96	5.83		4.86	5.17	5.12			0.00267294	0.035127
184976_s_at	status:Confirmed /// hypothetical protein	WBGene00022259 /// Y73C8B.2	7.91	8.1	8.05		8.53	8.41	8.45			0.00269223	0.0353473
190453_at	UDP-GlucuronosylTransferase /// locus:ugt-55	ugt-55 /// WBGene00011452	8.04	8.21	8.04		7.58	7.3	7.34			0.00269629	0.0353628
189021_at	Cell Division Cycle related /// locus:cdc-48.2	cdc-48.2 /// WBGene00008053	7.87	7.64	7.97		8.45	8.52	8.57			0.00269845	0.0353628
184623_at	hypothetical protein /// status:Partially_confirmed	K01A2.10 /// WBGene00019284	10.36	10.04	9.98		9.37	9.32	9.33			0.00270845	0.0354452
175054_at	Suppressor of LIneage defect	sli-1	9	8.87	8.89		8.66	8.65	8.64			0.00270981	0.0354452
178323_s_at	hypothetical protein /// status:Confirmed	R08B4.3 /// WBGene00011139	7.22	7.41	7.54		8.21	8.01	8.2			0.00271239	0.0354459
188358_at	hypothetical protein	amidase	11.42	11.52	11.55		12.01	11.89	12.12			0.00271748	0.0354794
188012_s_at	status:Confirmed /// status:Confirmed /// hypothetical protein /// hypothetical protein	WBGene00021646 /// WBGene00021647 /// Y47G6A.21 /// Y47G6A.22	9.14	9.25	9.14		9.42	9.49	9.45			0.00272586	0.035525
191094_at	UDP-GlucuronosylTransferase /// locus:ugt-30	ugt-30 /// WBGene00011340	3.67	3.63	3.76		4.08	4.19	4.31			0.00272689	0.035525
173951_s_at	status:Partially_confirmed /// hypothetical protein	WBGene00013718 /// Y106G6H.5	10.05	9.95	9.96		9.78	9.74	9.72			0.00273031	0.035525
175839_s_at	Let-23 Fertility effector/regulator	lfe-2	9.66	9.61	9.35		8.4	8.54	8.01			0.0027339	0.035525
172773_x_at	Nuclear Hormone Receptor family	nhr-88	9.23	9.29	9.32		8.46	8.67	8.78			0.0027359	0.035525
174454_s_at	hypothetical protein	Y54G2A.17	5.58	5.74	5.33		6.57	6.5	6.33			0.00273619	0.035525
174007_s_at	hypothetical protein /// Monooxygenase	Monooxygenase /// WBGene00011089	9.73	10	10.05		7.54	7.98	8.49			0.00274863	0.0356519
193485_at	Suppressor of Mec and Unc defects /// locus:smu-1	smu-1 /// WBGene00004895	8.2	8.47	8.35		8.84	8.88	8.86			0.00275181	0.0356519
182125_at	Temporarily Assigned Gene name /// locus:tag-324	tag-324 /// WBGene00007775	7.05	6.94	7.17		7.82	7.63	7.6			0.00275522	0.0356519
182014_s_at	hypothetical protein /// status:Partially_confirmed	F27C1.6 /// WBGene00017855	8.43	8.6	8.53		8.98	9.01	9.19			0.0027604	0.0356519
183421_at	hypothetical protein /// status:Confirmed	F25E5.5 /// WBGene00017786	7.46	7.26	7.34		7.75	7.85	7.9			0.00276239	0.0356519
186971_at	hypothetical protein /// status:Confirmed	C23G10.11 /// WBGene00016017	5.52	4.08	4.05	4.55	8.13	9.38	9.75	9.08667	23.2099	0.00276329	0.0356519
177768_s_at	hypothetical protein /// status:Confirmed	F31C3.4 /// WBGene00009286	8.38	8.32	8.4		9.11	9.05	8.81			0.00276378	0.0356519
194208_x_at	P21-Activated Kinase family	pak-1	8.12	8.17	8.24		8.45	8.58	8.51			0.00277019	0.0357017
190582_at	hypothetical protein /// heat shock 47k protein	C28G1.2 /// WBGene00016187	6.97	6.77	6.61		5.89	6.05	6.07			0.00277515	0.0357327
193672_s_at	hypothetical protein /// Zinc finger, C3HC4 type (RING finger) (2 domains)	T24D1.2 /// WBGene00011985	8.48	8.47	8.53		8.63	8.66	8.69			0.00278467	0.0358077
182352_at	hypothetical protein /// status:Partially_confirmed	W07E6.3 /// WBGene00021075	7.5	7.45	7.35		7.04	7.14	7.08			0.00278609	0.0358077
186544_s_at	hypothetical protein /// status:Confirmed	C35D10.10 /// WBGene00016446	9.5	9.8	9.86		10.62	10.43	10.59			0.00279231	0.0358549
189854_s_at	hypothetical protein /// phytoene desaturase	F37C4.6 /// WBGene00018146	8.49	8.67	8.82		9.31	9.53	9.55			0.0027982	0.0358976
175252_at	Maternal Effect Lethal /// locus:mel-26	mel-26 /// WBGene00003209	10.1	10.28	10.24		10.86	10.8	11.11			0.00281649	0.0360991
186808_s_at	hypothetical protein	R10D12.13	7.16	6.97	7.21		7.57	7.63	7.65			0.00282407	0.0361308
192420_at	Patterned Expression Site /// locus:pes-7	pes-7 /// WBGene00003980	8.77	8.67	8.58		8.26	8.33	8.26			0.00282413	0.0361308
189219_s_at	CYtochrome P450 family /// CYtochrome P450 family /// locus:cyp-13A11 /// locus:cyp-13A12	cyp-13A11 /// cyp-13A12 /// WBGene00008809 /// WBGene00008810	3.99	4.19	4.03		4.64	4.96	4.92			0.0028267	0.0361308
177378_at	MATH (meprin-associated Traf homology) domain containing /// locus:math-36	math-36 /// WBGene00020079	7.24	7.15	6.92		6.48	6.49	6.47			0.00284051	0.0362742
192894_at	hypothetical protein /// 3-oxo-5-alpha-steroid 4-dehydrogenase	F42F12.3 /// WBGene00009635	9.03	9.16	8.81		8.29	8.35	8.33			0.0028442	0.0362883
172614_x_at	hypothetical protein /// status:Confirmed /// status:Predicted	C36A4.4 /// WBGene00007965 /// WBGene00019439	7.12	7.26	7.26		7.55	7.61	7.69			0.00285093	0.0363411
186487_at	hypothetical protein	T07D4.2	8.25	8.42	8.15		7.67	7.78	7.67			0.00285854	0.0364049
187453_at	hypothetical protein /// status:Partially_confirmed	K06H7.7 /// WBGene00019458	6.78	6.91	6.93		7.9	7.49	7.73			0.00286363	0.0364323
AFFX-Ce_catalase_5_s_at	---	---	7.85	7.57	7.39		6.6	6.65	6.34			0.00286589	0.0364323
177949_at	MeDiaTor	mdt-28	8.11	7.55	7.63		9.98	9.48	9.25			0.00287307	0.0364713
173974_s_at	Prion-like-(Q/N-rich)-domain-bearing protein	pqn-89	9.58	9.57	9.43		9.08	8.97	8.83			0.00287416	0.0364713
192807_s_at	hypothetical protein /// protein tyrosine-phosphatase family	F13D11.3 /// WBGene00017428	9.65	9.66	9.39		9.01	8.98	8.97			0.00288558	0.0365637
186871_at	hypothetical protein /// status:Confirmed	F59E12.11 /// WBGene00019126	8.67	8.72	8.81		8.99	9.01	9.03			0.00288826	0.0365637
182924_at	hypothetical protein /// status:Partially_confirmed	C25F6.1 /// WBGene00016102	7.47	7.73	7.64		8.26	8.11	8.18			0.00288927	0.0365637
174077_at	hypothetical protein	C05D9.9	10.13	9.77	9.58		8.64	8.1	8.16			0.00289451	0.0365969
183967_at	hypothetical protein /// status:Partially_confirmed	B0432.8 /// WBGene00015189	5.53	5.59	5.79		6.5	6.42	6.22			0.00290361	0.0366302
179715_at	Serpentine Receptor, class SX /// locus:srsx-17	srsx-17 /// WBGene00019032	5.72	5.73	5.85		6.15	6.35	6.36			0.00290865	0.0366302
173508_at	IsoValeryl-CoA Dehydrogenase /// locus:ivd-1	ivd-1 /// WBGene00015326	9.64	9.55	9.28		8.8	8.63	8.59			0.00291	0.0366302
183902_at	hypothetical protein /// locus:msra-1	F43E2.5 /// WBGene00018393	10.74	10.73	10.72		11.11	11	10.96			0.00291081	0.0366302
181236_at	BTB and MATH domain containing /// locus:bath-47	bath-47 /// WBGene00006464	7.89	8.14	7.65		6.97	7	6.92			0.00291219	0.0366302
186515_at	Serpentine Receptor, class X /// locus:srx-12	srx-12 /// WBGene00005903	4.62	4.77	4.59		5.1	5.02	5.04			0.00291344	0.0366302
190176_at	HSN Abnormal Migration	ham-2	8.22	8.01	8.27		7.35	7.28	7.57			0.00291544	0.0366302
189321_at	hypothetical protein /// GRPE protein	C34C12.8 /// WBGene00007927	8.8	9.06	9.27		9.98	10.14	10.34			0.00291951	0.0366483
181912_at	hypothetical protein /// status:Confirmed	F58H10.1 /// WBGene00010291	7.55	7.87	7.44		6.26	6.38	6.69			0.00293501	0.0367561
192072_s_at	hypothetical protein /// alpha 1,2 mannosidase precursor	D2030.1 /// WBGene00008411	8.5	8.7	8.66		9	9.04	9.07			0.00293623	0.0367561
173982_s_at	MIF (macrophage migration inhibitory factor) related /// locus:mif-3	mif-3 /// WBGene00003236	9.49	9.5	9.59		9.74	9.73	9.77			0.00293694	0.0367561
179525_at	Heme Responsive Gene	hrg-4	6.16	6.68	7.07		10.14	9.36	8.94			0.00293859	0.0367561
178638_at	hypothetical protein /// status:Partially_confirmed	D2089.2 /// WBGene00008433	4.46	4.43	4.59		4.01	4.11	4.14			0.0029468	0.0367766
185743_at	status:Confirmed /// hypothetical protein	WBGene00012434 /// Y11D7A.10	10.06	9.89	9.82		10.39	10.41	10.37			0.00294914	0.0367766
181114_at	hypothetical protein /// status:Confirmed	F52H2.5 /// WBGene00018717	8.23	8.29	8.01		8.99	9.05	8.78			0.00294985	0.0367766
178662_s_at	hypothetical protein	T23G7.2	8.76	8.86	8.8		9.04	9.02	8.99			0.00295073	0.0367766
172043_x_at	gaLECtin	lec-2	13.26	12.88	12.84		12.09	12.07	11.86			0.0029556	0.0368046
192096_at	hypothetical protein /// mitochondrial transporter protein	R11.1 /// WBGene00011226	7.87	7.93	7.78		8.29	8.45	8.26			0.00296621	0.0369039
186897_at	hypothetical protein /// status:Partially_confirmed	B0285.4 /// WBGene00007137	9.03	9.19	9.3		9.68	9.67	9.69			0.00298041	0.0370125
176135_s_at	F-box A protein /// locus:fbxa-91 /// locus:fbxa-92	fbxa-92 /// WBGene00022494 /// WBGene00022496	10.33	10.77	10.61		9.78	9.62	9.64			0.00298177	0.0370125
193052_at	WD domain, G-beta repeats (4 domains) /// hypothetical protein	WBGene00013143 /// Y53C12B.1	8.94	9.13	9.22		9.64	9.73	9.63			0.00298286	0.0370125
178035_at	GLoBin /// locus:glb-11	glb-11 /// WBGene00007981	9.41	9.39	9.34		8.72	8.97	8.92			0.00298688	0.0370192
181414_at	hypothetical protein /// status:Partially_confirmed	F41C3.1 /// WBGene00018267	6.11	5.74	5.58		7.79	7.2	7.23			0.0029889	0.0370192
192920_s_at	Nuclear Hormone Receptor family /// locus:nhr-7	nhr-7 /// WBGene00003606	9.07	9.24	9.16		8.57	8.76	8.7			0.00299133	0.0370192
173034_s_at	proteasome Regulatory Particle, ATPase-like /// locus:rpt-2	rpt-2 /// WBGene00004502	8.66	8.42	8.66		9.07	9.15	9.16			0.00299531	0.0370358
188420_at	CEll Death abnormality /// locus:ced-11	ced-11 /// WBGene00000425	4.49	4.41	4.66		5.33	5.73	5.85			0.0030056	0.0371301
194044_at	C-type LECtin /// locus:clec-63	clec-63 /// WBGene00009394	13.22	13.22	13.16		12.85	12.98	12.85			0.0030161	0.0371763
177481_at	hypothetical protein	F42G4.5	7.99	7.98	7.95		8.36	8.28	8.2			0.0030161	0.0371763
174057_s_at	hypothetical protein	W08A12.1	8.92	8.99	9.23		8.04	8.29	8.32			0.0030173	0.0371763
194196_x_at	---	---	11.76	11.86	11.89		12.12	12.08	12.14			0.00302102	0.0371783
171737_x_at	hypothetical protein /// Drosphila REF (2)P like	T12G3.1 /// WBGene00011737	11.96	11.79	11.87		11.32	11.5	11.33			0.00302278	0.0371783
189749_s_at	hypothetical protein /// GTP-binding protein	F46B6.4 /// WBGene00009769	8.35	8.33	8.2		7.78	7.65	7.88			0.00302542	0.0371783
180919_s_at	DNaJ domain (prokaryotic heat shock protein) /// locus:dnj-19	dnj-19 /// WBGene00001037	10.48	10.47	10.41		10.32	10.3	10.3			0.00302917	0.0371804
193938_s_at	BTB and MATH domain containing	bath-43	10.49	10.5	10.36		9.45	9.84	9.47			0.00303429	0.0371804
174386_at	anNEXin family	nex-2	7.94	7.85	7.76		8.24	8.42	8.31			0.00303469	0.0371804
191263_at	protein kinase C substrate /// hypothetical protein	WBGene00014249 /// ZK1307.8	8.54	8.63	8.73		9.17	9.03	9.05			0.00303621	0.0371804
193958_at	Cysteine PRotease related /// locus:cpr-4	cpr-4 /// WBGene00000784	10.93	10.42	10.36		12.36	11.95	11.89			0.00304267	0.037227
188278_s_at	TropoNin I /// locus:tni-3	tni-3 /// WBGene00006585	9.7	9.7	9.4		8.99	8.9	8.87			0.00306644	0.0374834
193960_s_at	LEThal /// locus:let-99	let-99 /// WBGene00002368	3.63	3.59	3.64		3.77	3.86	3.85			0.00307015	0.0374834
175619_s_at	Heat Shock Protein	hsp-60	9.51	9.88	10.1		10.9	10.94	11.02			0.00307387	0.0374834
182615_at	hypothetical protein /// status:Partially_confirmed	C54D10.9 /// WBGene00008303	6.69	6.69	6.42		7.51	7.27	7.29			0.00307433	0.0374834
187711_s_at	Dynein Light Intermediate chain	dli-1	7.66	7.53	7.72		8	8.12	8.13			0.00308193	0.0375434
181702_at	hypothetical protein	ZK355.2	7.44	7.37	7.27		6.84	7	6.94			0.00309401	0.0376579
179411_at	hypothetical protein	F43G9.2	7.47	7.73	7.63		8.08	8.16	8.21			0.00309887	0.037667
187475_at	status:Confirmed /// hypothetical protein	WBGene00014213 /// ZK1073.1	8.48	8.42	8.24		7.78	7.69	7.48			0.00310014	0.037667
188115_s_at	SQuashed Vulva /// locus:sqv-7	sqv-7 /// WBGene00005025	9.61	9.57	9.53		9.86	9.8	9.76			0.00310383	0.0376792
181940_at	hypothetical protein /// status:Confirmed	T24H7.3 /// WBGene00020782	7.93	8	8.06		8.64	8.4	8.64			0.0031075	0.037691
185055_at	UDP-GlucuronosylTransferase	ugt-26	7.65	7.31	7.3		9.27	8.61	8.77			0.00311158	0.0377007
190092_at	Amino Acid Transporter /// locus:aat-2	aat-2 /// WBGene00000003	8.14	7.97	8.23		8.88	9.22	9.37			0.00311368	0.0377007
191659_at	Cell-death-Related Nuclease /// locus:crn-5	crn-5 /// WBGene00000798	9.94	10.04	9.94		9.61	9.72	9.59			0.00312761	0.0378367
176085_at	hypothetical protein /// status:Confirmed	F10E9.3 /// WBGene00017355	8.31	8.39	8.53		8.92	9.16	9.19			0.00313372	0.037853
183978_at	OToPetrin-Like /// locus:otpl-1	otpl-1 /// WBGene00015035	5.51	5.74	5.73		6.29	6.31	6.14			0.00313437	0.037853
181265_at	hypothetical protein /// status:Confirmed	R12E2.2 /// WBGene00020031	8.93	8.81	8.71		8.13	8.34	8.28			0.0031371	0.0378534
189079_s_at	Apical Junction Molecule	ajm-1	9.48	9.5	9.25		8.64	8.87	8.73			0.00315045	0.0379818
185041_at	---	---	5.87	5.92	5.66		6.56	6.39	6.38			0.00316084	0.0380743
192469_at	STeroid DeHydrogenase family /// locus:stdh-1	stdh-1 /// WBGene00007363	10.29	10.2	10.07		10.91	10.73	10.69			0.00316639	0.0381083
173209_s_at	hypothetical protein /// status:Partially_confirmed	C50F4.1 /// WBGene00008229	11.88	12.08	11.83		11.41	11.18	11.27			0.00317776	0.0381576
187202_s_at	NuDiX family /// locus:ndx-6	ndx-6 /// WBGene00003583	8.79	8.94	8.81		9.14	9.23	9.23			0.00317929	0.0381576
190070_at	hypothetical protein /// amino acid permease	F23F1.6 /// WBGene00017747	7.06	7.24	7.07		7.76	8.11	8.17			0.0031842	0.0381576
186918_at	MiTochondrial Single Stranded DNA binding protein /// locus:mtss-1	mtss-1 /// WBGene00019800	9.75	9.92	9.93		10.43	10.26	10.4			0.0031873	0.0381576
188150_s_at	proteasome Regulatory Particle, Non-ATPase-like /// locus:rpn-11	rpn-11 /// WBGene00004467	9.58	9.39	9.35		9.01	8.94	8.91			0.00318823	0.0381576
193755_s_at	Protein Disulfide Isomerase /// locus:pdi-3	pdi-3 /// WBGene00003964	12.16	12.16	12.16		11.83	11.91	11.97			0.00318924	0.0381576
172027_x_at	CaSPase /// locus:csp-2	csp-2 /// WBGene00000820	6.92	6.98	7.1		6.61	6.49	6.62			0.00318955	0.0381576
181945_s_at	BTB (Broad/complex/Tramtrack/Bric a brac) domain protein /// locus:btb-18	btb-18 /// WBGene00018201	5.38	5.12	5.18		6.04	5.78	6			0.00319356	0.0381605
176714_at	hypothetical protein /// status:Confirmed	R13D7.2 /// WBGene00020054	7.84	7.99	8.14		8.71	8.63	8.91			0.00319547	0.0381605
184850_at	hypothetical protein /// status:Confirmed	F35F10.6 /// WBGene00018056	6.06	6.7	6.8		5.03	4.76	5.04			0.00319796	0.0381605
189315_at	CYtochrome P450 family /// locus:cyp-14A1	cyp-14A1 /// WBGene00010705	4.56	5.13	5.22		6.39	6.8	7.04			0.00320522	0.0381943
181445_s_at	Kinase Suppressor of activated Ras	ksr-2	6.82	6.74	6.69		6.35	6.37	6.48			0.00320625	0.0381943
183519_at	hypothetical protein /// status:Confirmed	F25B4.4 /// WBGene00017767	7.78	8.12	8.09		8.83	8.69	8.7			0.0032114	0.0382072
174234_at	Y32B12C.1 hypothetical protein	Y32B12C.1	5.11	5.21	5.41		4.58	4.67	4.69			0.00321279	0.0382072
180537_s_at	hypothetical protein /// status:Confirmed	F18C5.10 /// WBGene00017563	9.97	9.71	9.6		9.04	8.99	8.82			0.00322136	0.0382767
190772_s_at	hypothetical protein /// Phosphorylase kinase	C14B9.8 /// WBGene00015754	8.46	8.61	8.53		8.9	8.89	9.04			0.00322599	0.0382992
179211_s_at	hypothetical protein /// status:Confirmed	W09G3.2 /// WBGene00012366	9.27	9.09	9.15		8.34	8.56	8.64			0.00323346	0.0383554
185999_at	hypothetical protein /// status:Confirmed	C03G6.17 /// WBGene00015402	11.51	11.54	11.33		11.05	10.93	10.91			0.00324064	0.0384081
173537_at	hypothetical protein /// status:Confirmed	B0361.9 /// WBGene00015163	8.32	8.62	8.71		9.35	9.64	9.71			0.00324504	0.0384277
192962_at	hypothetical protein /// bacterial regulatory protein UHPC like	T11G6.3 /// WBGene00011718	8.34	8.27	9.2		10.72	10.43	10.53			0.00325589	0.0384917
190258_at	Alpha MANnosidase /// locus:aman-3	aman-3 /// WBGene00018594	6.55	7.07	6.9		7.84	8.25	8.1			0.00325594	0.0384917
175678_at	abnormal DAuer Formation	daf-16	9.97	10	10.08		8.94	9.31	9.33			0.0032713	0.0386194
180578_at	OToPetrin-Like /// locus:otpl-2	otpl-2 /// WBGene00017034	6.24	6.6	6.2		5.08	5.02	5.45			0.00327226	0.0386194
182147_at	hypothetical protein	T20F10.2	8.9	8.82	8.97		9.29	9.18	9.29			0.00327654	0.0386374
184339_at	status:Partially_confirmed /// hypothetical protein	WBGene00013399 /// Y62H9A.11	6	6.31	5.73		4.91	5	4.81			0.00328968	0.0387328
193926_at	Cytidine and deoxycytidylate deaminases zinc-binding region /// hypothetical protein	WBGene00012968 /// Y48A6B.7	10.42	10.79	10.79		8.85	9.4	9.45			0.00329016	0.0387328
190564_at	TransThyretin-Related family domain /// locus:ttr-28	ttr-28 /// WBGene00011285	7.97	8.43	8.14		7.09	7.04	7.34			0.0033037	0.0388569
186920_s_at	EXOSome (multiexonuclease complex) component	exos-9	10.26	10.41	10.23		9.95	9.93	9.96			0.00330625	0.0388569
186200_s_at	Ceramide Glucosyl Transferase	cgt-3	10.4	10.45	10.43		11.02	11.12	10.82			0.00331126	0.0388653
175366_at	---	---	9.37	9.42	9.16		8.61	8.72	8.8			0.00331251	0.0388653
185523_s_at	locus:ragc-1 /// hypothetical protein	WBGene00012497 /// Y24F12A.2	9.74	9.76	9.96		10.66	10.4	10.43			0.0033183	0.0389007
190053_at	Amino Acid Transporter /// locus:aat-3	aat-3 /// WBGene00000004	7.89	7.92	8.05		8.29	8.41	8.45			0.00332676	0.0389159
193567_at	Nuclear Hormone Receptor family	nhr-65	8.55	8.5	8.74		9.1	9.25	9.34			0.00332696	0.0389159
185292_at	status:Confirmed /// hypothetical protein	WBGene00013169 /// Y53F4B.23	5.08	4.93	5.06		5.41	5.36	5.51			0.00332805	0.0389159
190361_s_at	hypothetical protein /// locus:cdo-1	F56F10.3 /// WBGene00018986	11.03	11.04	10.82		9.77	8.94	9.45			0.00333332	0.0389159
190684_at	hypothetical protein /// discs large like repeats	T21C9.1 /// WBGene00011890	8.34	8.53	8.52		8.84	8.88	8.85			0.0033335	0.0389159
181491_at	hypothetical protein	F44D12.9	5.56	5.6	5.92		6.49	6.38	6.56			0.00334676	0.0390382
181308_s_at	Nematode AStacin protease	nas-9	10.42	10.15	10.19		9.44	9.64	9.65			0.00335919	0.0391506
185117_at	hypothetical protein /// status:Confirmed	C44E12.1 /// WBGene00016657	9.27	8.94	9.24		8.34	8.31	8.51			0.00336669	0.0392054
182604_at	hypothetical protein /// status:Partially_confirmed	F40E3.2 /// WBGene00018230	8.02	8.19	8.28		8.7	8.66	8.62			0.00337019	0.0392136
177725_at	Egl-1 suppressor/DiO uptake defective/raf enhancer	eor-2	9.14	9.12	8.97		8.67	8.53	8.68			0.00338692	0.0392926
178327_s_at	ACyLtransferase-like	acl-5	7.83	8.01	8.05		8.61	8.41	8.55			0.00338811	0.0392926
183675_s_at	Temporarily Assigned Gene name /// locus:tag-65	tag-65 /// WBGene00006442	8.44	8.52	8.59		8.93	8.97	9.15			0.00339503	0.0392926
193024_at	Nicotinamide Nucleotide Transhydrogenase /// locus:nnt-1	nnt-1 /// WBGene00003778	10.26	10.14	9.87		9.23	9.23	8.92			0.00339881	0.0392926
174434_at	hypothetical protein	T12G3.2	8.69	8.96	8.84		9.69	9.47	9.85			0.00339955	0.0392926
190015_at	Nuclear Hormone Receptor family /// locus:nhr-260	nhr-260 /// WBGene00016517	5.3	5.16	5.41		5.73	5.76	5.74			0.00340017	0.0392926
188249_at	hypothetical protein /// locus:mca-2	ATPase /// WBGene00019875	8.62	8.82	8.73		7.89	8.08	8.2			0.00340176	0.0392926
173711_s_at	hypothetical protein	C17G10.6	9.32	9.57	9.65		8.04	8.3	8.61			0.00340257	0.0392926
181239_s_at	hypothetical protein /// status:Predicted /// status:Predicted /// hypothetical protein	C01B4.8 /// WBGene00015272 /// WBGene00021220 /// Y19D10A.5	6.55	6.59	7.16		8.68	9.44	9.94			0.00340287	0.0392926
175344_at	hypothetical protein /// locus:lpin-1	H37A05.1 /// WBGene00010425	10.63	10.55	10.48		9.92	9.46	9.57			0.00340688	0.0392926
177544_at	hypothetical protein /// status:Confirmed	F58E6.7 /// WBGene00010256	5.21	5.83	5.99		7.19	7.1	7.25			0.00340783	0.0392926
180045_at	hypothetical protein /// status:Partially_confirmed	F08C6.5 /// WBGene00017243	5.37	5.58	5.28		4.76	4.81	4.59			0.0034151	0.039344
177219_at	hypothetical protein /// status:Partially_confirmed	M28.8 /// WBGene00010899	5.78	5.63	5.59		6.59	6.25	6.34			0.00341967	0.0393503
184995_s_at	hypothetical protein /// status:Partially_confirmed	C04E6.11 /// WBGene00015425	7.66	7.69	7.86		8.22	8.45	8.49			0.00342127	0.0393503
174128_at	hypothetical protein /// status:Confirmed	R05D3.2 /// WBGene00019877	9	8.84	8.99		8.53	8.63	8.56			0.00343139	0.0394305
174811_at	hypothetical protein /// mannose-6-phosphate isomerase	C05C8.7 /// WBGene00015464	9.2	9.29	9.35		9.64	9.74	9.85			0.00343387	0.0394305
179758_at	hypothetical protein /// status:Confirmed	K02D7.5 /// WBGene00019300	7.09	7.18	7.42		7.96	8.29	8.04			0.0034541	0.0396304
185134_at	Serpentine Receptor, class X /// locus:srx-111	srx-111 /// WBGene00006002	5.49	5.78	5.63		4.74	5.03	4.92			0.00345887	0.0396527
189699_at	CytiDine Deaminase /// locus:cdd-2	cdd-2 /// WBGene00000392	6.4	6.52	6.39		6.99	6.79	6.99			0.00347011	0.0397241
187538_at	Inositol Polyphosphate 5-Phosphatase /// locus:ipp-5	ipp-5 /// WBGene00002146	8.68	8.66	8.58		8.9	8.84	8.93			0.00347077	0.0397241
186267_at	hypothetical protein /// status:Partially_confirmed	H14E04.1 /// WBGene00019198	6.07	6.17	6.14		5.64	5.75	5.83			0.00347714	0.0397322
189017_at	hypothetical protein /// glutaminase	glutaminase /// WBGene00009271	8.26	8.32	8.34		7.8	7.9	8.01			0.00347716	0.0397322
177869_at	hypothetical protein /// status:Partially_confirmed	T11G6.7 /// WBGene00011721	4.18	4.18	4.16		4.3	4.37	4.3			0.00348044	0.0397373
173262_s_at	hypothetical protein /// aminomethytransferase	aminomethytransferase /// WBGene00017765	11.11	11.04	10.96		10.24	10.54	10.47			0.00349833	0.0398899
179767_s_at	hypothetical protein /// status:Partially_confirmed	T14G10.7 /// WBGene00011776	9.15	9.11	9.17		9.36	9.29	9.3			0.00350117	0.0398899
172655_x_at	hypothetical protein /// status:Confirmed	F47B7.1 /// WBGene00018532	10.12	9.87	10		9.55	9.43	9.38			0.00350457	0.0398899
177089_at	MADF domain transcription factor /// locus:madf-1	madf-1 /// WBGene00021942	6.44	6.54	6.56		6.74	6.81	6.82			0.00350519	0.0398899
177994_at	hypothetical protein /// status:Partially_confirmed	F10B5.8 /// WBGene00008642	7.94	7.95	8.29		8.74	8.83	8.79			0.0035226	0.0399613
181670_at	F-box A protein /// locus:fbxa-38	fbxa-38 /// WBGene00016522	7.62	7.96	8.03		9.41	8.91	8.99			0.00352337	0.0399613
194014_s_at	AKT kinase family	akt-2	8.96	8.57	8.59		7.53	7.62	7.89			0.0035248	0.0399613
180406_at	hypothetical protein /// status:Partially_confirmed	F59D6.7 /// WBGene00019108	9.95	10.14	9.97		9.31	8.86	9.18			0.00352672	0.0399613
178770_at	hypothetical protein	C14A4.7	7.96	8.14	8.11		8.56	8.47	8.43			0.00352837	0.0399613
174023_at	Nuclear Hormone Receptor family	nhr-11	6.07	5.43	5.37		8.8	7.76	7.81			0.00353056	0.0399613
186338_at	status:Partially_confirmed /// hypothetical protein	WBGene00012710 /// Y39C12A.9	7.8	7.7	7.76		8.26	8.06	8.14			0.00353351	0.0399613
176936_at	hypothetical protein	Y48G9A.9	9.29	9.47	9.28		8.98	8.88	8.92			0.00353429	0.0399613
187438_s_at	hypothetical protein /// status:Confirmed	B0361.9 /// WBGene00015163	9.85	9.94	10.05		10.69	11.23	11.09			0.00354629	0.0400533
177740_s_at	hypothetical protein /// status:Partially_confirmed	F16D3.4 /// WBGene00008887	8.32	8.53	8.46		8.84	8.8	8.83			0.00355021	0.0400533
184116_s_at	hypothetical protein	T05E12.6	6.8	7.35	7.76		9.05	9.11	9.5			0.00355379	0.0400533
176025_at	hypothetical protein /// status:Partially_confirmed	D2007.1 /// WBGene00017041	8.36	8.57	8.47		8.01	8.1	8.07			0.00355386	0.0400533
176345_s_at	Heat Shock Protein	hsp-60	7.72	7.84	8.28		8.94	9.1	9.06			0.0035602	0.0400925
189609_s_at	Cell-death-Related Nuclease	crn-3	10.47	10.55	10.51		10.33	10.32	10.37			0.00356792	0.0401472
176830_s_at	Nuclear Hormone Receptor family /// locus:nhr-86	nhr-86 /// WBGene00003676	6.85	6.94	6.86		7.25	7.12	7.16			0.003586	0.0403182
187147_at	status:Confirmed /// hypothetical protein	WBGene00021391 /// Y38A10A.6	7.49	7.52	7.35		7.95	7.81	7.84			0.0036018	0.0404634
175451_at	HRD-Like (E3 ubiquitin ligase related) /// locus:hrdl-1	hrdl-1 /// WBGene00009164	9.97	9.88	9.85		9.11	9.34	9.42			0.00360936	0.0404931
193306_at	hypothetical protein /// chromo domain of heterochromatin protein	F32E10.2 /// WBGene00017990	7.85	7.88	7.75		8.33	8.21	8.15			0.00361196	0.0404931
174025_at	SAM Decarboxylase /// locus:smd-1	smd-1 /// WBGene00004875	6.04	7.08	7.37		9.57	9.26	9.29			0.00361312	0.0404931
179894_at	hypothetical protein /// status:Confirmed	F47B10.9 /// WBGene00009820	8.25	8.02	8.08		7.61	7.34	7.49			0.00362386	0.0405811
173308_at	status:Confirmed /// hypothetical protein	WBGene00013463 /// Y67H2A.5	12.61	12.56	12.63		12.83	12.79	12.75			0.0036298	0.040615
174523_s_at	hypothetical protein /// protease	protease /// WBGene00016391	7.79	7.86	7.81		8.15	8.19	8.36			0.00363417	0.0406315
173586_s_at	hypothetical protein /// status:Partially_confirmed	W02B12.10 /// WBGene00012205	9.01	9.29	9.26		9.72	9.73	9.8			0.00364035	0.0406652
192108_at	hypothetical protein	C54G10.4	8.18	8.44	8.66		7.04	7.47	7.33			0.00364299	0.0406652
182846_s_at	hypothetical protein	M01H9.3	12.25	12.17	12.21		11.17	11.56	11.54			0.00364593	0.0406656
184393_at	hypothetical protein /// status:Confirmed	C33H5.13 /// WBGene00016379	11.49	11.63	11.43		11.13	10.97	11.07			0.00365666	0.0407528
187526_at	status:Confirmed /// hypothetical protein	WBGene00014224 /// ZK1098.7	9.49	9.61	9.64		10.16	9.97	10.22			0.0036867	0.0410402
175731_s_at	CLaudin-like in Caenorhabditis /// locus:clc-2	clc-2 /// WBGene00000523	7.91	7.91	8		7.72	7.61	7.6			0.00368963	0.0410402
188683_at	hypothetical protein /// aminomethytransferase	aminomethytransferase /// WBGene00017765	10.09	10.09	9.96		9.16	9.43	9.5			0.00369332	0.0410402
189975_at	C-type LECtin /// locus:clec-227	clec-227 /// WBGene00008593	6.15	6.08	6.11		6.82	6.56	6.91			0.00369416	0.0410402
186554_s_at	hypothetical protein	Y116A8C.26	7.84	7.88	7.87		8.13	8.28	8.34			0.00369824	0.041053
174978_at	ForKHead transcription factor family	fkh-9	12.12	12.08	12.27		11.56	11.76	11.66			0.0037032	0.0410755
183311_at	hypothetical protein	F40H3.1	9.76	9.84	9.83		10.1	10.22	10.31			0.00370633	0.0410777
183031_at	F-box A protein /// locus:fbxa-152	fbxa-152 /// WBGene00007166	6.99	7.17	6.9		6.49	6.35	6.23			0.00372204	0.0412114
190147_at	Nuclear Hormone Receptor family /// locus:nhr-194	nhr-194 /// WBGene00019114	6.77	6.83	6.79		7.13	7.02	7.01			0.00372428	0.0412114
191424_s_at	HAlF transporter (PGP related) /// locus:haf-2	haf-2 /// WBGene00001812	8.29	8.19	8.19		8.48	8.55	8.45			0.00375651	0.0415025
174957_s_at	O-ACyltransferase homolog /// locus:oac-31	oac-31 /// WBGene00018707	4.92	4.99	4.93		6.37	5.93	5.78			0.00375651	0.0415025
178713_at	hypothetical protein	D1046.5	10.68	10.59	10.35		9.71	9.25	9.19			0.00379004	0.0418099
178146_s_at	hypothetical protein /// status:Partially_confirmed /// status:Confirmed /// hypothetical protein	R102.1 /// WBGene00011288 /// WBGene00012764 /// Y41E3.6	7.2	6.95	7.09		6.56	6.5	6.65			0.00379269	0.0418099
183127_at	KNL (kinetochore null) Binding Protein /// locus:kbp-5	kbp-5 /// WBGene00016387	6.36	6.4	6.52		6.82	6.72	6.84			0.00379591	0.0418099
173267_at	Propionyl Coenzyme A Carboxylase Beta subunit	pccb-1	5.68	5.79	5.63		6.28	6.12	6.4			0.00379627	0.0418099
187535_s_at	Temporarily Assigned Gene name /// locus:tag-51	tag-51 /// WBGene00006430	7.54	7.79	7.58		8.43	8.17	8.27			0.00381536	0.0419852
189480_at	hypothetical protein /// RSP5 like protein	F13E6.4 /// WBGene00008748	9.21	8.96	9.04		8.01	8.42	8.25			0.00381862	0.0419852
174509_s_at	hypothetical protein	Y17G7B.10	7.85	7.95	7.91		8.67	8.36	8.44			0.00382118	0.0419852
190999_at	hypothetical protein /// Carnitate acyltransferase	T20B3.1 /// WBGene00011850	7.94	7.95	8.39		7.05	6.96	7.23			0.00382972	0.042046
182504_at	hypothetical protein /// status:Confirmed	R08E5.1 /// WBGene00019961	5.63	5.83	5.68		5.34	5.36	5.35			0.00383892	0.0420966
177529_at	hypothetical protein /// status:Partially_confirmed	C27H6.9 /// WBGene00077500	6.45	6.47	6.51		6.68	6.79	6.83			0.00384033	0.0420966
193199_at	hypothetical protein	F10D7.5	7.73	7.46	7.63		6.62	6.89	6.96			0.00384538	0.0421189
181827_at	hypothetical protein /// status:Partially_confirmed	F45E1.3 /// WBGene00018464	8.87	9.04	9.39		8	8.14	8.2			0.00385691	0.0422122
193089_at	GCN3 (yeast transcription activator) /// hypothetical protein	WBGene00014221 /// ZK1098.4	8.61	8.78	8.81		9.27	9.12	9.18			0.00386398	0.0422528
175843_s_at	UBiquitin Conjugating enzyme /// locus:ubc-9	ubc-9 /// WBGene00006706	9.21	9.38	9.36		9.79	10.11	10.02			0.00386916	0.0422528
176699_at	SULfate Permease family /// locus:sulp-1	sulp-1 /// WBGene00016945	7.42	7.52	7.58		7.15	7.23	7.2			0.00386966	0.0422528
174377_at	hypothetical protein /// status:Confirmed	M02F4.3 /// WBGene00019737	7.63	7.89	7.8		8.22	8.33	8.26			0.00387453	0.042273
180973_at	hypothetical protein /// status:Confirmed	F49F1.6 /// WBGene00018646	7.7	7.91	7.48		6.97	6.92	6.95			0.00388127	0.0423136
187323_at	hypothetical protein /// serine carboxypeptidase	F13D12.6 /// WBGene00008741	10.11	10.32	10.29		9.79	9.85	9.72			0.00388562	0.0423209
189628_at	Carbonic AnHydrase	cah-4	11.56	11.35	11.89		12.51	12.67	12.78			0.00388824	0.0423209
182529_at	hypothetical protein /// status:Partially_confirmed	C31E10.5 /// WBGene00007846	7.37	7.45	7.35		7.64	7.73	7.62			0.00389101	0.0423209
186981_s_at	status:Confirmed /// hypothetical protein	WBGene00014036 /// ZK643.5	8.97	9.31	8.87		7.78	8.17	8.04			0.00389594	0.0423277
194255_x_at	Invertebrate LYSozyme	ilys-5	10.97	10.69	11.25		9.4	8.85	9.62			0.00389767	0.0423277
192934_s_at	Proteasome Alpha Subunit /// locus:pas-4	pas-4 /// WBGene00003925	9.78	9.81	9.92		10.44	10.22	10.27			0.00390656	0.0423538
192677_at	hypothetical protein /// Hydroxymethylglutaryl-coA reductase	F08F8.2 /// WBGene00017268	8.68	8.85	8.82		9.16	9.37	9.26			0.00390727	0.0423538
193635_s_at	ACyLtransferase-like /// locus:acl-2	acl-2 /// WBGene00011543	9.94	10.13	9.8		9.35	9.41	9.36			0.00391022	0.0423538
182261_at	hypothetical protein	C23H3.2	8.85	8.98	9.04		9.39	9.42	9.29			0.00391221	0.0423538
193417_at	Serpentine Receptor, class W /// locus:srw-113	srw-113 /// WBGene00005860	4.16	4.22	4.22		4.35	4.4	4.34			0.00391519	0.0423538
172790_x_at	CYtochrome P450 family	cyp-13B1	7.05	7.16	7.33		8.65	8.03	8.45			0.00392431	0.0424085
AFFX-Ce_catalase_M_s_at	---	---	8.79	8.6	8.24		7.5	7.63	7.45			0.00392662	0.0424085
188561_s_at	hypothetical protein /// 59 protein	C08B6.7 /// WBGene00007428	7.96	7.86	8.08		8.36	8.33	8.38			0.00393413	0.0424085
194103_at	Nuclear Hormone Receptor family /// locus:nhr-167	nhr-167 /// WBGene00008208	6.2	6.02	6.04		6.54	6.44	6.45			0.00393413	0.0424085
189137_at	hypothetical protein /// oxidoreductase	oxidoreductase /// WBGene00007744	5.96	6.13	6.18		6.61	6.51	6.5			0.00393539	0.0424085
179572_at	hypothetical protein /// status:Confirmed	C06H5.7 /// WBGene00007395	9.72	9.42	9.61		8.52	8.83	8.87			0.00393861	0.0424107
190183_at	hypothetical protein /// alcohol dehydrogenase	C55A6.4 /// WBGene00008333	7.72	8.03	8.16		7.17	7.16	7.22			0.00396053	0.0426139
176682_at	hypothetical protein /// status:Partially_confirmed	F35B3.7 /// WBGene00018033	8.59	8.64	8.65		7.3	7.76	7.83			0.0039823	0.0427721
179428_at	status:Partially_confirmed /// hypothetical protein	WBGene00012399 /// Y6E2A.5	6.66	6.77	6.65		6.32	6.26	6.09			0.00398291	0.0427721
188426_at	hypothetical protein /// esterase	esterase /// WBGene00019653	5.89	6.21	6.15		4.7	5.04	5.23			0.0039844	0.0427721
178415_s_at	hypothetical protein /// status:Confirmed	F40F8.11 /// WBGene00044916	9.49	9.5	9.55		9.81	9.93	9.76			0.00399436	0.0428357
171788_x_at	alpha-CaTuliN (catenin/vinculin related)	ctn-1	7.63	7.58	7.61		6.73	7.1	7			0.00399949	0.0428357
190067_at	hypothetical protein	F09F7.4	8.63	9	8.91		9.86	9.54	9.73			0.00400025	0.0428357
181605_at	hypothetical protein /// status:Partially_confirmed	T02C12.3 /// WBGene00011368	8.24	8.22	8.2		8.4	8.47	8.54			0.00400859	0.0428357
177676_s_at	hypothetical protein /// status:Confirmed	C53B4.3 /// WBGene00008273	8.26	8.59	8.81		9.59	9.46	9.68			0.00401381	0.0428357
185563_at	hypothetical protein	C56E10.3	4.36	4.61	4.5		4.08	4.04	4.01			0.004015	0.0428357
188274_at	TAF (TBP-associated transcription factor) family	taf-10	9.59	9.53	9.53		9.12	9.23	9.3			0.00401724	0.0428357
173564_at	status:Partially_confirmed /// hypothetical protein	WBGene00012546 /// Y37D8A.4	8.79	8.89	8.86		8.42	8.33	8.12			0.00402415	0.0428357
194166_s_at	hypothetical protein /// pyruvate dehydrogenase	C04C3.3 /// WBGene00015413	10.59	10.71	10.71		10.93	10.9	10.91			0.00402647	0.0428357
177834_s_at	yeast PAT1(protein associated with topo II) Related /// locus:patr-1	patr-1 /// WBGene00009661	9.15	9.32	9.56		10.23	10.02	10.19			0.00402757	0.0428357
193884_at	Temporarily Assigned Gene name /// locus:tag-189	tag-189 /// WBGene00007045	7.88	8.17	8.08		8.58	8.55	8.68			0.00402885	0.0428357
179898_s_at	human MRG (Mortality factor-Related Gene) related	mrg-1	8.47	8.45	8.63		9.05	8.96	8.88			0.00402947	0.0428357
179263_at	FERM domain (protein4.1-ezrin-radixin-moesin) family /// locus:frm-7	frm-7 /// WBGene00001493	11.34	11.47	11.33		11.11	11.12	11.1			0.00403006	0.0428357
178382_s_at	AMP-Activated Kinase Beta subunit /// locus:aakb-1	aakb-1 /// WBGene00010115	9.52	9.42	9.39		9.76	9.83	9.95			0.00404673	0.0429663
177224_at	MAFBx (F-box protein) homolog /// locus:mfb-1	mfb-1 /// WBGene00008439	10.52	10.37	10.22		9.4	9.66	9.72			0.00404897	0.0429663
186248_at	hypothetical protein /// status:Partially_confirmed	F54D10.3 /// WBGene00018804	8.36	8.22	8.1		7.74	7.6	7.75			0.00405376	0.0429663
181067_at	SideroFleXiN (mitochondrial iron transporter) /// locus:sfxn-2	sfxn-2 /// WBGene00015777	7.79	7.8	7.81		7.36	7.22	7.48			0.00405848	0.0429663
184399_at	status:Predicted /// hypothetical protein	WBGene00077684 /// Y26D4A.21	5.34	5.86	6.12		8.2	7.49	7.49			0.00405885	0.0429663
193431_at	hypothetical protein /// Cys(3)His finger protein (D. melanogaster)	C34D10.2 /// WBGene00016407	9.19	8.69	8.87		7.77	8.05	7.95			0.00406076	0.0429663
174413_at	---	---	11.86	11.87	12.05		10.94	11.22	11.32			0.00406612	0.0429906
171841_x_at	Helix Loop Helix	hlh-11	10.13	10.14	10.05		9.34	9.68	9.46			0.00407013	0.0429964
184420_at	status:Partially_confirmed /// hypothetical protein	WBGene00012466 /// Y17G7B.13	6.61	6.43	6.54		6.89	7.1	7.05			0.00407538	0.0429964
184012_at	---	---	5.88	6.37	6.98		8.33	8.23	8.52			0.00407588	0.0429964
185637_at	hypothetical protein	M01B12.5	11.19	11.17	10.89		10.5	10.52	10.41			0.00409273	0.0431417
174952_s_at	hypothetical protein	ZK337.1	8.35	8.05	8.25		8.73	8.81	8.9			0.0041006	0.0431921
178222_at	Temporarily Assigned Gene name /// locus:tag-342	tag-342 /// WBGene00007187	8.35	8.44	8.46		8.85	8.74	8.69			0.00410986	0.043216
173708_s_at	hypothetical protein /// DNaJ domain (prokaryotic heat shock protein) /// locus:dnj-2 /// status:Predicted	C47A4.1 /// dnj-2 /// WBGene00001020 /// WBGene00008122	8.04	8.24	8.38		8.92	8.8	9.02			0.00411151	0.043216
172577_x_at	NPL (yeast Nuclear Protein Localization) homolog	npl-4.2	9.89	9.82	9.86		10.04	10.17	10.13			0.0041145	0.043216
175776_s_at	AQuaPorin or aquaglyceroporin related /// locus:aqp-4	aqp-4 /// WBGene00000172	8.32	8.55	8.55		7.98	7.77	7.92			0.00413079	0.043216
190756_at	Amino Acid Transporter	aat-6	6.2	6.4	6.22		6.94	6.72	6.98			0.00413232	0.043216
177681_s_at	status:Partially_confirmed /// hypothetical protein	WBGene00014136 /// ZK896.5	6.48	6.35	6.45		6.09	5.95	6.11			0.00413258	0.043216
189509_s_at	hypothetical protein /// phospholipase A2	F35C11.5 /// WBGene00009404	7.27	7.15	7.03		6.09	6.47	6.43			0.00413553	0.043216
177565_at	Serpentine Receptor, class U /// locus:sru-8	sru-8 /// WBGene00005671	4.5	4.61	4.66		5.24	4.98	5.12			0.00413845	0.043216
185465_at	hypothetical protein /// status:Confirmed	C14C11.4 /// WBGene00015768	7.82	7.87	7.97		7.35	7.52	7.52			0.00413956	0.043216
179505_at	hypothetical protein	F56A8.1	6.66	6.6	6.7		6.84	6.88	6.93			0.00414151	0.043216
171778_x_at	hypothetical protein	Y39G8B.1	7.11	7.35	7.21		8.01	7.78	8.15			0.00414268	0.043216
187658_at	hypothetical protein	C05D11.7	8.37	8.42	8.67		7.39	7.61	7.8			0.00414881	0.043216
192357_at	FATty acid desaturase /// locus:fat-5	fat-5 /// WBGene00001397	6.83	5.35	5.65	5.94333	11.36	9.56	9.76	10.2267	19.4721	0.00414935	0.043216
191074_at	UDP-GlucuronosylTransferase /// locus:ugt-3	ugt-3 /// WBGene00013903	6.29	5.83	5.85		7.47	7.27	6.96			0.00415191	0.043216
190454_at	GLYcosylation related	gly-10	8.06	8.14	8.28		8.54	8.7	8.65			0.00415362	0.043216
174326_s_at	hypothetical protein	C24A1.2	4.42	4.71	4.68		3.96	4.06	4.06			0.00415715	0.043216
179094_s_at	hypothetical protein /// status:Partially_confirmed	T16G1.4 /// WBGene00011798	8.79	8.32	8.12		7.3	7.06	6.99			0.00415904	0.043216
186937_at	status:Partially_confirmed /// hypothetical protein	WBGene00013856 /// ZC168.2	5.14	5.29	5.43		5.79	5.82	5.76			0.00416334	0.043216
174119_at	---	---	13.16	13.13	13.03		12.87	12.77	12.77			0.00416409	0.043216
179763_s_at	hypothetical protein /// status:Partially_confirmed	R04E5.2 /// WBGene00019869	7.43	7.79	7.49		6.87	6.95	6.84			0.00416476	0.043216
188043_at	Dipeptidyl Peptidase Four (IV) family	dpf-6	6.77	7.51	7.72		8.93	9.19	9.21			0.00416765	0.043216
189064_s_at	Choline Kinase A	cka-1	10.43	10.38	10.41		9.41	9.71	9.84			0.00418415	0.043355
193287_s_at	MUS (Drosophila mutagen sensitive) related /// locus:mus-101	mus-101 /// WBGene00009507	6.87	7.21	7.02		7.85	7.61	7.8			0.00419492	0.0434345
177959_at	hypothetical protein	C36B1.6	8.72	8.61	8.31		7.86	7.8	7.75			0.00419998	0.0434547
180035_s_at	F-box C protein /// F-box C protein /// F-box C protein /// F-box C protein /// F-box C protein /// locus:fbxc-5 /// locus:fbxc-4 /// locus:fbxc-2 /// locus:fbxc-1 /// locus:fbxc-3	fbxc-1 /// fbxc-2 /// fbxc-3 /// fbxc-4 /// fbxc-5 /// WBGene00016646 /// WBGene00016647 /// WBGene00016648 /// WBGene00016649 /// WBGene00019073	8.91	8.86	8.52		7.92	8.07	8.01			0.00420684	0.0434857
190396_s_at	Amino Acid Transporter /// locus:aat-4	aat-4 /// WBGene00000005	4.45	4.18	4.38		5.18	5	4.89			0.00420918	0.0434857
175229_at	hypothetical protein /// status:Confirmed	C08F11.13 /// WBGene00007460	11.84	12.25	12.05		10.66	10.87	11.19			0.0042144	0.0435076
188333_s_at	Apical Junction Molecule	ajm-1	9.45	9.18	9.23		8.61	8.77	8.76			0.0042192	0.043525
176867_at	Nuclear Hormone Receptor family /// locus:nhr-275	nhr-275 /// WBGene00021163	5.32	5.5	5.36		5.97	6.34	6.39			0.00422318	0.043534
177146_at	locus:acp-7 /// hypothetical protein	WBGene00022246 /// Y73B6BL.25	7.89	8.05	8		8.59	9.03	9.03			0.00422673	0.0435386
174290_at	Suppressor of PResenilin defect	spr-3	6.29	6.3	6.37		6.54	6.69	6.61			0.00424948	0.0437408
174206_at	hypothetical protein /// status:Confirmed	T10B10.3 /// WBGene00011680	8.48	8.57	8.69		8.92	8.98	8.95			0.00425866	0.043803
178316_at	hypothetical protein /// status:Confirmed	C29F7.2 /// WBGene00007811	10.17	10.18	9.91		9.29	9.51	9.19			0.00426591	0.0438455
189721_at	hypothetical protein /// alpha-B-crystallin	alpha-B-crystallin /// WBGene00014233	10.7	10.79	10.46		10.05	10.1	10			0.00426953	0.0438505
180985_s_at	hypothetical protein /// status:Confirmed	F46G10.2 /// WBGene00009797	9.84	9.69	9.88		8.73	9.08	9.14			0.00427545	0.0438792
173729_at	hypothetical protein	T22F3.11	5.79	5.41	5.14	5.44667	7.75	9.01	9.57	8.77667	10.0561	0.00428721	0.0439676
182897_at	status:Predicted /// hypothetical protein	WBGene00022540 /// ZC190.6	7.5	7.69	6.84		9.48	9.01	8.94			0.00429329	0.0439978
186247_at	hypothetical protein /// status:Confirmed	H04M03.3 /// WBGene00019153	7.46	7.11	7.26		6.05	6.22	6.53			0.00431526	0.0441906
175378_s_at	hypothetical protein /// status:Partially_confirmed	F53B1.6 /// WBGene00018738	4.25	4.64	4.58		5.6	5.28	5.33			0.00432404	0.0442174
179354_s_at	hypothetical protein	B0513.4	7.66	7.74	7.19		6.55	6.34	6.19			0.00432419	0.0442174
191548_s_at	UBA (human ubiquitin) related	uba-1	9.18	9.2	9.56		10.02	10.24	10.3			0.00432992	0.0442317
181750_s_at	TWiK family of potassium channels	twk-31	7.49	7.39	7.34		6.22	6.73	6.55			0.0043319	0.0442317
181639_s_at	hypothetical protein /// status:Partially_confirmed	T15D6.12 /// WBGene00011786	3.51	3.47	3.51		3.58	3.57	3.58			0.00433754	0.0442569
175726_s_at	Nuclear Hormone Receptor family /// locus:nhr-3	nhr-3 /// WBGene00003602	8.61	8.96	8.94		9.53	9.87	9.82			0.00434655	0.0443167
181831_s_at	hypothetical protein	F54D5.15	8.38	8.16	8.19		7.51	7.78	7.62			0.00435682	0.0443629
192863_at	SeRPin /// locus:srp-2	srp-2 /// WBGene00005643	9.59	9.36	9.18		8.71	8.58	8.49			0.00435743	0.0443629
182482_at	hypothetical protein /// status:Predicted	K09F5.4 /// WBGene00019583	7.22	7.2	7.22		7.06	6.98	6.93			0.00436815	0.0444077
186031_at	hypothetical protein /// status:Partially_confirmed	R01B10.4 /// WBGene00019806	8.75	8.85	8.81		8.53	8.58	8.62			0.00436816	0.0444077
193055_at	hypothetical protein /// polynucleotide kinase 3' phosphatase	F21D5.5 /// WBGene00009010	9.09	9.05	9.04		8.91	8.81	8.88			0.00439466	0.0446194
182169_at	hypothetical protein /// locus:acs-16	F47G6.2 /// WBGene00018579	7.88	7.75	7.72		7.38	7.42	7.23			0.00439536	0.0446194
187900_at	GUstatory Receptor family /// locus:gur-4	gur-4 /// WBGene00001805	6.8	6.98	6.79		6.01	6.34	6			0.0043999	0.0446332
187663_at	hypothetical protein	F11E6.1	9.01	8.98	9.03		8.57	8.69	8.43			0.00441246	0.0447005
182940_s_at	hypothetical protein /// status:Partially_confirmed	K01D12.6 /// WBGene00010465	7.9	7.96	8.08		8.32	8.46	8.51			0.00441292	0.0447005
184357_at	hypothetical protein /// status:Partially_confirmed	F29B9.10 /// WBGene00017924	7.98	8.24	8.13		8.99	8.66	8.97			0.00442724	0.0448132
186913_at	hypothetical protein	F59A2.4	8.22	8.39	8.42		8.71	8.74	8.69			0.00443276	0.0448366
175819_s_at	FSHR (mammalian follicle stimulating hormone receptor) homolog /// locus:fshr-1	fshr-1 /// WBGene00008239	8.72	8.76	8.58		7.87	8.21	7.93			0.00443797	0.0448382
187116_s_at	hypothetical protein /// status:Confirmed	B0513.5 /// WBGene00007197	9.58	9.46	9.44		7.77	8.11	8.56			0.0044462	0.0448382
180434_s_at	defective SPErmatogenesis	spe-39	7.67	7.76	7.82		8.08	8.25	8.3			0.0044498	0.0448382
194256_x_at	Apical Junction Molecule	ajm-1	8.16	8.01	8.11		7.22	7.41	7.6			0.00445084	0.0448382
177085_at	status:Partially_confirmed /// hypothetical protein	WBGene00021939 /// Y55F3BR.2	7.17	6.97	6.83		6.15	6.39	6.32			0.00445257	0.0448382
181260_at	---	---	4.1	4.14	4.1		4.22	4.22	4.27			0.00445472	0.0448382
176733_at	hypothetical protein /// status:Confirmed	B0336.13 /// WBGene00015150	7.78	7.99	7.83		8.21	8.28	8.28			0.00445531	0.0448382
173956_s_at	RNA Polymerase II (B) subunit /// locus:rpb-7	rpb-7 /// WBGene00021845	9.81	9.93	10.03		10.64	10.38	10.47			0.00446381	0.0448555
191756_s_at	hypothetical protein /// sodium/phosphate transporter	R10D12.1 /// WBGene00011185	7.79	8.05	8.31		8.98	8.87	9.04			0.00446395	0.0448555
175517_at	hypothetical protein /// status:Confirmed	K07G5.6 /// WBGene00010645	9.22	9.29	9.07		9.85	9.67	9.98			0.00446916	0.0448555
178089_at	hypothetical protein /// status:Partially_confirmed	K03B8.6 /// WBGene00010524	7.28	8.05	8.02		9.17	9.29	9.33			0.00446984	0.0448555
189003_s_at	hypothetical protein /// phosphorylase	phosphorylase /// WBGene00019298	12.4	12.57	12.55		11.37	11.73	11.83			0.00447897	0.0448854
176453_at	UDP-GlucuronosylTransferase /// locus:ugt-31	ugt-31 /// WBGene00021464	5.6	5.41	5.52		6.2	6.02	6.39			0.00448162	0.0448854
175555_s_at	CRAL/TRIO and GOLD domain containing	ctg-2	6.05	6.44	6.23		7.03	6.88	7.13			0.00448511	0.0448854
182589_s_at	status:Partially_confirmed /// hypothetical protein	WBGene00012825 /// Y43F8C.3	7.12	7.03	6.9		6.54	6.66	6.53			0.00448851	0.0448854
174979_at	hypothetical protein /// cAMP-regulated phosphoprotein	K10C3.2 /// WBGene00010730	11.17	11.09	11.34		10.29	10.65	10.35			0.00448979	0.0448854
186522_s_at	hypothetical protein /// hypothetical protein /// status:Partially_confirmed /// status:Partially_confirmed	C17B7.10 /// T28A11.20 /// WBGene00015884 /// WBGene00020882	4.72	4.79	4.71		4.34	4.08	4.01			0.00449204	0.0448854
190830_at	TransThyretin-Related family domain /// locus:ttr-23	ttr-23 /// WBGene00011894	11.06	10.94	10.72		10.26	10.36	10.2			0.0045062	0.0449772
193273_at	hypothetical protein /// NADH-ubiquinone oxidoreductase B8 subunit	C25A1.13 /// WBGene00007712	8.69	8.76	8.82		9.19	9.27	9.49			0.00450977	0.0449772
186443_at	hypothetical protein /// status:Confirmed	F42A10.7 /// WBGene00018343	8.89	8.58	9.5		7.15	6.97	7.49			0.00451219	0.0449772
175750_s_at	hypothetical protein /// status:Confirmed	C31B8.8 /// WBGene00016283	8.42	8.23	8.61		7.76	7.75	7.82			0.00453085	0.0449772
190895_at	UDP-GlucuronosylTransferase /// locus:ugt-2	ugt-2 /// WBGene00007073	9.62	10.06	9.86		10.64	10.55	10.59			0.0045321	0.0449772
190855_at	hypothetical protein /// cathepsin-like peptidase	C32B5.7 /// WBGene00016300	5.16	5.22	5.16		4.93	5.03	4.95			0.0045323	0.0449772
186940_at	GOlgi Snap Receptor complex member /// locus:gosr-2.1	gosr-2.1 /// WBGene00007128	6.98	7.22	7.19		7.76	7.57	7.67			0.00453542	0.0449772
193547_at	hypothetical protein /// electron transfer flavoprotein alpha-subunit	F27D4.1 /// WBGene00009187	9.73	9.73	9.76		9.95	10.13	10.06			0.00453542	0.0449772
180893_s_at	hypothetical protein /// status:Confirmed	R12E2.1 /// WBGene00020030	7.71	7.6	7.52		7.06	7.25	7.05			0.00454072	0.0449772
176463_at	status:Confirmed /// status:Partially_confirmed /// hypothetical protein /// hypothetical protein	WBGene00021626 /// WBGene00044637 /// Y47D7A.14 /// Y47D7A.16	7.84	7.83	7.88		8.84	8.72	8.38			0.00454178	0.0449772
178571_s_at	FIP (Fungus-Induced Protein) Related /// FIP (Fungus-Induced Protein) Related /// locus:fipr-22 /// locus:fipr-23	fipr-22 /// fipr-23 /// WBGene00007989 /// WBGene00007990	8.24	8.56	8.69		7.48	7.01	7.47			0.00454222	0.0449772
183036_at	hypothetical protein	F32B5.6	9.47	9.1	9.27		7.76	8.33	8.22			0.00454222	0.0449772
187684_at	hypothetical protein /// status:Confirmed	F12A10.8 /// WBGene00017397	7.1	7.1	7.1		7.23	7.17	7.22			0.00454297	0.0449772
189922_at	C-type LECtin /// locus:clec-57	clec-57 /// WBGene00008594	6.66	6.67	6.96		7.37	7.41	7.6			0.00455314	0.0450235
193689_at	Prolyl tRNA Synthetase	prs-2	7.47	7.45	7.4		7.75	7.69	7.62			0.00455408	0.0450235
190373_at	Nuclear Hormone Receptor family	nhr-35	9.42	8.84	8.97		7.02	7.68	7.68			0.00455915	0.0450252
184356_s_at	Dicer Related Helicase /// locus:drh-1	drh-1 /// WBGene00001090	7.63	7.61	7.49		7.82	7.89	7.85			0.00456067	0.0450252
175502_at	hypothetical protein /// status:Partially_confirmed	F44D12.9 /// WBGene00009686	6.3	6.46	6.9		7.64	7.82	7.56			0.00456779	0.0450469
187005_at	hypothetical protein /// status:Partially_confirmed	C41C4.1 /// WBGene00008050	7.57	8.09	7.81		6.62	6.8	6.96			0.00457006	0.0450469
192363_at	fatty Acid CoA Synthetase family /// locus:acs-17	acs-17 /// WBGene00016716	10.28	10.3	10.41		9.25	9.64	9.67			0.00457252	0.0450469
183576_s_at	hypothetical protein /// hypothetical protein /// status:Partially_confirmed /// status:Predicted	K02F6.5 /// K02F6.8 /// WBGene00019339 /// WBGene00019342	7.55	7.61	7.47		7.11	7.22	7.26			0.00458248	0.0451133
172992_s_at	yeast BUB homolog /// locus:bub-3	bub-3 /// WBGene00013209	8.76	8.8	8.77		9.23	9.16	9.02			0.00461083	0.0453354
191960_at	Serpentine Receptor, class X /// locus:srx-67	srx-67 /// WBGene00005958	6.38	6.29	6.26		5.95	5.97	6.08			0.00461151	0.0453354
183727_s_at	hypothetical protein /// status:Confirmed	F48C1.6 /// WBGene00018599	7.85	8.03	7.9		8.35	8.24	8.39			0.00462025	0.0453878
190829_s_at	hypothetical protein /// citrate lyase beta chain	C01G10.7 /// WBGene00007234	7.41	7.63	7.88		8.41	8.4	8.49			0.00462613	0.0453878
188857_at	hypothetical protein /// locus:snfc-5	R07E5.3 /// WBGene00011111	8.35	8.44	8.56		8.78	8.82	8.85			0.00462656	0.0453878
173397_at	status:Partially_confirmed /// hypothetical protein	WBGene00021239 /// Y20F4.4	7.12	7.07	7.1		6.74	6.82	6.9			0.00464032	0.0454746
173938_s_at	Glutathione S-Transferase /// locus:gst-20	gst-20 /// WBGene00001768	11.71	12.36	12.19		10.68	10.82	11.02			0.0046419	0.0454746
177173_s_at	status:Partially_confirmed /// hypothetical protein	WBGene00022233 /// Y73B6BL.4	9.59	9.76	9.64		8.6	8.84	9.07			0.00465028	0.0455248
AFFX-r2-YEL021w/URA3-3_at	---	---	3.95	3.98	3.91		3.77	3.68	3.77			0.00465924	0.0455807
192233_at	Serum- and Glucocorticoid- inducible kinase homolog	sgk-1	9.3	9.48	9.35		8.65	8.92	8.87			0.00467139	0.0456676
178859_at	hypothetical protein /// status:Partially_confirmed	R09A8.5 /// WBGene00011154	8.89	8.69	8.85		8.16	8.35	8.37			0.00467647	0.0456736
190186_s_at	TREhalase /// locus:tre-2	tre-2 /// WBGene00006608	7.51	7.65	7.81		9.05	10.1	10.16			0.00467852	0.0456736
172363_x_at	hypothetical protein /// status:Confirmed	F53A9.6 /// WBGene00018729	11.56	11.52	11.53		11.33	11.16	11.18			0.00468297	0.0456757
179621_at	ACyLtransferase-like /// locus:acl-9	acl-9 /// WBGene00022646	10.49	10.48	10.13		9.73	9.63	9.65			0.00468525	0.0456757
191062_s_at	BLIstered cuticle	bli-4	8.49	8.49	8.56		8.81	9.01	9.05			0.00469042	0.0456943
192231_at	Nuclear Hormone Receptor family	nhr-56	7.55	7.49	7.33		6.84	6.98	7.04			0.00470861	0.0458396
178386_s_at	hypothetical protein /// status:Partially_confirmed	C47E8.4 /// WBGene00008143	8.79	8.87	8.68		9.23	9.1	9.15			0.00472434	0.0459107
178542_at	Serpentine Receptor, class G (gamma) /// locus:srg-44	srg-44 /// WBGene00005201	4.71	4.75	4.79		4.88	4.9	4.88			0.00472472	0.0459107
192600_s_at	hypothetical protein /// serine/threonine kinase (2 domains)	F52B5.2 /// WBGene00009921	6.25	6.34	6.38		6.68	6.84	6.65			0.00473533	0.0459107
184733_at	Ceramide Glucosyl Transferase /// locus:cgt-1	cgt-1 /// WBGene00011517	8.88	9.05	8.9		9.25	9.3	9.37			0.00473577	0.0459107
190260_at	Nuclear Hormone Receptor family /// locus:nhr-179	nhr-179 /// WBGene00017512	6.53	6.61	6.77		7.57	7.53	7.19			0.00474322	0.0459107
174632_at	hypothetical protein	F10D7.5	9.94	9.61	9.84		8.8	9.08	9.12			0.00474425	0.0459107
183240_s_at	hypothetical protein /// locus:lpin-1	H37A05.1 /// WBGene00010425	11.14	10.84	10.84		10.2	9.84	9.69			0.00474621	0.0459107
189573_s_at	hypothetical protein /// elongation factor	H19N07.1 /// WBGene00010405	9.01	9.08	9.3		9.61	9.73	9.79			0.00474712	0.0459107
176637_s_at	hypothetical protein /// status:Partially_confirmed	C06H5.6 /// WBGene00007394	6.67	6.91	6.94		7.33	7.5	7.38			0.00474897	0.0459107
174015_at	hypothetical protein /// mitochondrial RNA splicing MSR4 like protein	W02B12.9 /// WBGene00012204	10.07	10.17	10.14		9.71	9.81	9.88			0.00475103	0.0459107
175230_at	---	---	10.96	10.74	10.56		9.99	10.12	9.9			0.00475196	0.0459107
189116_at	VEGF (vascular endothelial growth factor) Receptor family /// locus:ver-2	ver-2 /// WBGene00006895	9.1	9.02	9.21		9.7	9.73	9.49			0.00476822	0.0460103
193048_at	proteasome Regulatory Particle, Non-ATPase-like /// locus:rpn-12	rpn-12 /// WBGene00004468	8.75	8.6	8.63		9.19	9.14	8.98			0.00476884	0.0460103
188136_at	SPAStin (human neurodegeneration-associated AAA ATPase) related	spas-1	7.12	7.3	7.25		7.58	7.52	7.63			0.00478474	0.0461319
184743_at	hypothetical protein /// status:Partially_confirmed	C14A11.2 /// WBGene00015748	8.31	8.33	7.87		7.33	7.09	6.97			0.00479547	0.0461596
192097_s_at	hypothetical protein /// mitochondrial transporter protein	R11.1 /// WBGene00011226	8.39	8.07	8.04		9.33	8.9	9.11			0.0047971	0.0461596
192613_at	Nuclear Hormone Receptor family	nhr-112	6.2	6.3	6.03		5.72	5.51	5.51			0.00480151	0.0461596
192849_s_at	gaLECtin	lec-2	12.86	12.63	12.44		11.77	11.84	11.46			0.00480542	0.0461596
190693_at	UDP-GlucuronosylTransferase /// locus:ugt-19	ugt-19 /// WBGene00019515	4.15	4.33	4.73		5.55	6.27	6.13			0.00480631	0.0461596
176252_at	hypothetical protein /// status:Confirmed	K02D10.4 /// WBGene00019304	9.49	9.24	9.11		8.58	8.18	8.35			0.00480881	0.0461596
187483_at	hypothetical protein	B0416.7	8.58	8.62	8.19		7.61	7.29	7.12			0.00481506	0.0461596
173886_at	hypothetical protein	Y45G5AM.9	7.95	8.07	8.02		7.55	7.73	7.53			0.00481672	0.0461596
193915_s_at	hypothetical protein /// locus:atad-3	F54B3.3 /// WBGene00010015	7.69	7.81	8.1		8.69	9.07	9.22			0.00481726	0.0461596
190732_s_at	hypothetical protein	F25H8.1	7.51	7.76	7.66		8.13	8.05	8.21			0.00482415	0.046194
176245_at	F-box A protein /// locus:fbxa-15	fbxa-15 /// WBGene00022327	5.13	5.21	5.04		4.78	4.82	4.86			0.00482919	0.0462107
189402_s_at	Peroxisomal Membrane Protein related	pmp-5	7.85	8.28	8.32		9.45	9.04	9.21			0.00483708	0.0462546
171758_x_at	hypothetical protein	F49E2.5	10.65	10.28	10.29		9.49	9.69	9.69			0.00484925	0.0463393
174330_at	PhosphatidylSerine SYnthase /// locus:pssy-1	pssy-1 /// WBGene00013920	6.71	6.77	6.86		7.34	7.35	7.68			0.00485491	0.0463617
189761_s_at	hypothetical protein /// hypothetical protein /// phosphotransferase /// ATP transferase	phosphotransferase /// W10C8.5 /// WBGene00017975 /// WBGene00021128	7.95	7.53	7.78		8.64	8.65	9.05			0.00485841	0.0463636
193862_s_at	hypothetical protein	F11D5.1	9.49	9.42	9.45		8.96	8.85	9.13			0.00486648	0.0463821
173232_s_at	LAMP (lysosome-associated membrane protein) homolog /// locus:lmp-2	lmp-2 /// WBGene00015471	9	9.15	8.93		8.4	8.25	8.56			0.00487048	0.0463821
179325_at	hypothetical protein /// status:Confirmed	T10G3.1 /// WBGene00011692	10.5	10.2	10.07		9.22	9.34	9.54			0.00487246	0.0463821
193464_s_at	Proline HYdroxylase /// locus:phy-2	phy-2 /// WBGene00004025	6.56	6.85	6.75		7.26	7.23	7.42			0.00487641	0.0463821
186564_at	hypothetical protein /// status:Partially_confirmed	F08D12.13 /// WBGene00017256	5.37	5.35	5.45		5.21	5.13	5.18			0.0048769	0.0463821
186707_at	status:Partially_confirmed /// hypothetical protein	WBGene00022882 /// ZK1248.13	6.88	7	7		7.47	7.26	7.38			0.00489083	0.0464618
185124_at	hypothetical protein /// status:Confirmed	T10B11.5 /// WBGene00020401	8.28	8.56	8.48		7.95	7.83	7.71			0.00489192	0.0464618
182236_at	hypothetical protein /// status:Partially_confirmed	T08D10.3 /// WBGene00011616	4.52	4.51	4.48		4.35	4.22	4.26			0.00490364	0.046518
177712_at	Serpentine Receptor, class H /// locus:srh-48	srh-48 /// WBGene00005271	6.49	6.78	6.94		5.92	6.04	5.94			0.00490447	0.046518
175519_at	hypothetical protein /// status:Confirmed	F59C6.11 /// WBGene00010328	9.38	9.28	8.78		8.16	7.9	8			0.00492537	0.0466846
179449_at	status:Partially_confirmed /// hypothetical protein	WBGene00013938 /// ZK218.4	5.64	5.79	5.6		5.02	4.53	4.86			0.00493076	0.046704
192114_s_at	locus:cth-2 /// hypothetical protein	WBGene00022856 /// ZK1127.10	11.51	11.44	11.81		10.34	10.38	10.82			0.00493963	0.0467564
174951_at	hypothetical protein /// Cys(3)His finger protein (D. melanogaster)	C34D10.2 /// WBGene00016407	10.09	10.02	10.14		8.82	8.84	9.39			0.00494433	0.0467694
174155_s_at	SPAStin (human neurodegeneration-associated AAA ATPase) related	spas-1	7.92	8.14	8.04		8.47	8.38	8.41			0.00494837	0.046776
174975_at	hypothetical protein /// status:Confirmed	T14B1.1 /// WBGene00011763	11.89	11.81	11.96		11.18	11.49	11.31			0.00495204	0.0467791
185599_s_at	CYtochrome P450 family	cyp-13B1	6.1	6.47	6.31		7.85	7.18	7.61			0.00495578	0.0467829
173542_at	hypothetical protein	F47D12.9	10.32	10.17	10.4		9.24	9.7	9.34			0.00496211	0.0467886
174603_at	ETS class transcription factor	ets-4	11.14	11.21	11.3		10.78	10.93	10.87			0.00496536	0.0467886
190568_at	Temporarily Assigned Gene name /// locus:tag-72	tag-72 /// WBGene00006447	7.32	7.46	7.34		7.72	7.96	7.95			0.0049664	0.0467886
177081_at	status:Partially_confirmed /// hypothetical protein	WBGene00021938 /// Y55F3BR.1	6.85	6.86	6.94		7.18	7.31	7.42			0.00498768	0.0469575
173098_at	Kex-2 Proprotein Convertase family	kpc-1	9.89	9.94	9.9		9.36	9.59	9.31			0.00500445	0.0470836
189346_at	SYNtaxin /// locus:syn-2	syn-2 /// WBGene00006372	8.8	8.88	8.66		8.07	8.13	8.35			0.00501237	0.0471265
175760_at	hypothetical protein	fibrulin-1D	7.68	7.79	7.53		6.95	7.09	6.71			0.00501839	0.0471515
174401_at	Activator of G protein Signalling	ags-3	9.63	9.6	9.45		8.64	9.02	8.91			0.00503248	0.0472346
182285_at	hypothetical protein /// status:Partially_confirmed	F13C5.1 /// WBGene00017422	7.88	7.54	7.26		6.6	6.28	6.24			0.00503398	0.0472346
175651_at	Suppressor/Enhancer of Lin-12	sel-10	9.21	9.18	9.32		9.59	9.85	9.82			0.0050382	0.0472426
189672_at	hypothetical protein /// carboxylesterase	carboxylesterase /// WBGene00015930	8.78	9.06	8.79		8.13	8.05	8.34			0.00505805	0.0473268
179623_s_at	hypothetical protein /// status:Confirmed	B0035.6 /// WBGene00007109	6.6	6.76	6.59		6.97	7.14	7.1			0.00505927	0.0473268
190836_s_at	ELongator complex Protein Component /// locus:elpc-3	elpc-3 /// WBGene00014123	10.74	10.92	10.68		10.28	10.4	10.28			0.00506273	0.0473268
178401_at	Seven TM Receptor /// locus:str-109	str-109 /// WBGene00006161	3.43	3.41	3.44		3.51	3.53	3.57			0.00506372	0.0473268
192575_at	hypothetical protein /// dihydroxyvitamin D3-induced protein	R06B9.1 /// WBGene00011052	8.05	8.22	7.9		6.88	7.31	7.25			0.00506628	0.0473268
174530_at	Intracelllar PhosphoLipase A family	ipla-1	9.05	9.05	9.23		9.83	9.93	9.58			0.00506745	0.0473268
185254_s_at	hypothetical protein /// status:Partially_confirmed	F55A12.8 /// WBGene00018866	8.72	8.76	8.86		9.14	9.42	9.31			0.00507157	0.0473338
171828_x_at	MeDiaTor	mdt-28	9.37	9.02	9.24		10.05	9.82	9.85			0.00509058	0.0474795
174430_at	---	---	7.03	6.93	6.93		7.14	7.18	7.2			0.00509522	0.0474912
190735_at	hypothetical protein /// Yeast YB81 protein like	F39H11.1 /// WBGene00009565	9.26	9.51	9.28		10.06	9.82	9.94			0.00510107	0.0475141
183571_at	hypothetical protein /// status:Partially_confirmed	F56B3.8 /// WBGene00018932	9.77	9.81	9.66		9.29	9.38	9.46			0.00511027	0.0475679
189113_at	Homeobox domain /// hypothetical protein	WBGene00013876 /// ZC376.4	7.08	7.14	7.06		7.65	7.42	7.46			0.00511525	0.0475679
185774_s_at	SaPosin-like Protein family /// locus:spp-8	spp-8 /// WBGene00004993	13.19	13.36	12.97		12.41	12.56	12.31			0.00511703	0.0475679
176896_at	status:Predicted /// hypothetical protein	WBGene00022272 /// Y73E7A.5	4.2	4.23	4.19		4.53	4.46	4.38			0.00512543	0.0475932
192423_s_at	Equilibrative Nucleoside Transporter /// locus:ent-1	ent-1 /// WBGene00001320	8.25	8.36	8.46		8.68	8.73	8.7			0.00512655	0.0475932
188324_at	Apical Junction Molecule	ajm-1	7.9	7.78	7.7		6.97	7.24	7.28			0.00513528	0.047615
173864_at	Heparan SulphoTransferase /// locus:hst-1	hst-1 /// WBGene00002028	8.98	9.09	9.1		9.37	9.59	9.59			0.00513778	0.047615
189264_s_at	CYtochrome P450 family /// locus:cyp-32A1	cyp-32A1 /// WBGene00016147	7.75	7.59	7.53		7.01	7.16	6.85			0.00513909	0.047615
173919_s_at	TransThyretin-Related family domain /// locus:ttr-44	ttr-44 /// WBGene00008341	10.82	10.68	10.48		11.58	11.35	11.28			0.00515998	0.0477313
190111_s_at	hypothetical protein /// glycosyl hydrolases	H22K11.2 /// WBGene00019225	7.71	7.73	7.58		7.32	7.36	7.42			0.00516415	0.0477313
182372_at	hypothetical protein /// status:Partially_confirmed	C04G2.11 /// WBGene00007310	3.5	3.61	3.58		3.87	3.86	3.76			0.00516687	0.0477313
179773_at	hypothetical protein /// status:Partially_confirmed	B0478.3 /// WBGene00015202	9.89	10.02	9.79		9.54	9.39	9.4			0.00516698	0.0477313
182895_at	Nuclear Hormone Receptor family	nhr-109	10.4	10.24	9.93		9.47	9.37	9.32			0.00516869	0.0477313
184767_s_at	hypothetical protein /// status:Partially_confirmed	C27A12.9 /// WBGene00016159	7.18	7.3	7.23		7.6	7.73	7.89			0.00517907	0.0477834
189419_at	hypothetical protein /// phospholipase A2	F15B9.6 /// WBGene00008850	6.13	5.49	6.35		8.06	7.41	7.83			0.00518115	0.0477834
181002_at	hypothetical protein /// status:Partially_confirmed	F42A9.8 /// WBGene00018337	8.31	8.53	8.47		9.15	8.93	8.91			0.00519459	0.0478448
189265_at	CYtochrome P450 family /// locus:cyp-34A2	cyp-34A2 /// WBGene00011699	7.37	8.15	8.38		4.71	5.37	5.96			0.00519463	0.0478448
183214_at	HIstidiNe Triad nucleotide-binding protein	hint-3	8.1	8.19	8.11		7.73	7.74	7.9			0.00519961	0.0478592
176132_at	Patterned Expression Site /// locus:pes-4	pes-4 /// WBGene00003978	7.12	7.12	6.86		6.55	6.57	6.5			0.00520786	0.0479036
172409_x_at	status:Partially_confirmed /// status:Predicted /// hypothetical protein	WBGene00022730 /// WBGene00022731 /// ZK402.3	5.66	5.71	5.63		7.45	6.68	6.82			0.00521333	0.047917
193546_at	DeHydrogenases, Short chain /// locus:dhs-4	dhs-4 /// WBGene00000968	7.48	7.76	7.89	7.71	8.92	8.46	8.83	8.73667	2.03731	0.00521822	0.047917
193927_s_at	Cytidine and deoxycytidylate deaminases zinc-binding region /// hypothetical protein	WBGene00012968 /// Y48A6B.7	11.06	11.56	11.43		9.58	10.05	10.26			0.00521957	0.047917
191965_at	hypothetical protein /// endoplasmin precursor (GRP94)	T05E11.3 /// WBGene00011480	11.83	11.9	11.77		11.6	11.64	11.6			0.00526153	0.0482591
190988_at	hypothetical protein	ZC410.5	11.39	11.39	11.43		11.88	11.66	11.75			0.00526379	0.0482591
185524_at	hypothetical protein /// status:Confirmed	F35D11.5 /// WBGene00018046	7.93	8	7.89		8.45	8.25	8.28			0.00526718	0.0482591
181450_at	hypothetical protein /// status:Confirmed	K02F3.9 /// WBGene00019332	10.9	10.95	10.86		10.34	10.4	10.6			0.00527458	0.0482649
185902_at	hypothetical protein /// status:Confirmed	F21C10.9 /// WBGene00017658	6.33	5.53	5.73		7.39	7.14	7.22			0.0052747	0.0482649
192335_at	Ubiquitin Fusion Degradation (yeast UFD homolog)	ufd-3	8.55	8.5	8.66		8.83	8.9	8.95			0.00529598	0.048428
187489_at	hypothetical protein /// status:Partially_confirmed	C09F5.1 /// WBGene00015647	9.61	9.32	9.6		8.77	8.75	8.99			0.00530041	0.0484369
193745_at	LC3, GABARAP and GATE-16 family /// locus:lgg-2	lgg-2 /// WBGene00002981	11.89	11.7	11.71		11.41	11.44	11.36			0.00530953	0.0484806
175450_at	hypothetical protein /// status:Confirmed	F56D5.6 /// WBGene00010150	10.13	10.32	10.14		9.85	9.87	9.81			0.0053168	0.0484806
175023_at	hypothetical protein	DC2.3	8.26	8.26	8.2		8.1	8.03	8			0.00532192	0.0484806
185802_at	hypothetical protein /// status:Confirmed	F59E11.5 /// WBGene00019111	8.38	9.13	8.61		9.86	9.99	10.02			0.00532242	0.0484806
182975_s_at	Systemic RNA Interference Defective /// locus:sid-1	sid-1 /// WBGene00004795	5.69	5.79	5.71		5.92	5.91	5.98			0.0053225	0.0484806
183901_s_at	hypothetical protein /// status:Partially_confirmed /// status:Partially_confirmed	F09E5.10 /// WBGene00017287 /// WBGene00017288	4.05	4.12	4.12		4.24	4.23	4.28			0.00533495	0.0485624
187523_s_at	Transbilayer Amphipath Transporters (subfamily IV P-type ATPase)	tat-2	8.7	8.76	8.7		7.55	8	8.03			0.00534797	0.0486493
191583_s_at	hypothetical protein /// beta-ureidopropionase (rat)	F13H8.7 /// WBGene00017440	13.27	13.12	12.97		12.51	12.67	12.54			0.00535926	0.0487204
177775_at	status:Confirmed /// hypothetical protein	WBGene00013870 /// ZC373.5	6.87	7.01	6.98		7.29	7.36	7.21			0.00536953	0.0487687
189904_at	C-type LECtin /// locus:clec-56	clec-56 /// WBGene00008595	8.9	9.29	9.55		10.24	10.32	10.32			0.0053743	0.0487687
194236_x_at	gaLECtin	lec-2	13.28	12.96	12.78		12.11	12.16	11.84			0.00537501	0.0487687
173121_s_at	hypothetical protein	K10B3.6	6.67	6.59	6.35		5.73	5.7	5.99			0.00538593	0.0487941
173076_s_at	hypothetical protein /// AMP-activated protein kinase	T20F7.6 /// WBGene00020633	8.44	8.54	8.34		8.91	9.28	9.15			0.00538603	0.0487941
173168_s_at	GUT differentiation defective /// locus:gut-2	gut-2 /// WBGene00001808	9.59	9.65	9.79		10.03	10.08	10.2			0.00538826	0.0487941
181371_at	Serpentine Receptor, class E (epsilon) /// locus:sre-21	sre-21 /// WBGene00008126	3.96	3.97	3.99		4.11	4.06	4.06			0.00539834	0.0488537
185932_at	status:Partially_confirmed /// hypothetical protein	WBGene00021985 /// Y59C2A.2	5.03	4.99	5.02		5.16	5.23	5.14			0.00540442	0.0488772
178251_s_at	SM Y trans-splicing-associated snRNA /// locus:sna-2	sna-2 /// WBGene00011747	7.96	8.22	8.07		8.48	8.63	8.57			0.00541373	0.0489298
190975_at	Glutathione S-Transferase /// locus:gst-24	gst-24 /// WBGene00001772	9.16	9.27	9.09		8.69	8.4	8.29			0.00541785	0.0489355
193004_at	hypothetical protein /// possible G protein coupled receptor	F59B2.13 /// WBGene00010315	9.16	9.15	8.99		8.81	8.71	8.76			0.00544226	0.0491243
188664_at	Temporarily Assigned Gene name /// locus:tag-97	tag-97 /// WBGene00006462	7.86	7.97	7.88		7.46	7.54	7.65			0.00544672	0.0491329
193924_at	P-GlycoProtein related /// locus:pgp-3	pgp-3 /// WBGene00003997	7.88	8.15	8.03		8.63	8.44	8.56			0.0054604	0.0491828
185955_at	SaPosin-like Protein family	spp-10	11.84	11.89	11.81		11.69	11.61	11.58			0.00546231	0.0491828
183782_at	status:Partially_confirmed /// hypothetical protein	WBGene00014205 /// ZK1058.5	7.37	7.35	7.55		7.93	7.77	7.93			0.00546342	0.0491828
176723_at	GLoBin	glb-5	6.59	6.34	6.39		5.84	6.03	5.89			0.0054663	0.0491828
178283_at	hypothetical protein	M04C9.3	6.48	6.73	6.56		7.45	7.14	7.18			0.005472	0.0492026
173874_s_at	SYNtaxin /// locus:syn-3	syn-3 /// WBGene00006373	8.33	8.29	8.47		8.67	8.7	8.79			0.00549477	0.0493755
183244_at	hypothetical protein	F58E10.1	9.16	9.04	9.34		9.76	10.16	10.09			0.00550165	0.0493959
189184_at	Choline Kinase B /// locus:ckb-4	ckb-4 /// WBGene00000514	6.81	7.04	7.07		7.43	7.63	7.67			0.00550675	0.0493959
189288_at	hypothetical protein /// phospholipase A2	C07E3.9 /// WBGene00007419	7.75	7.17	7.07		6.22	6.05	5.86			0.00550792	0.0493959
173583_s_at	hypothetical protein	C14H10.2	8.62	8.84	8.72		8.21	8.23	8.38			0.00551113	0.0493959
178349_at	hypothetical protein /// status:Partially_confirmed	F33H2.2 /// WBGene00009366	7.88	8.08	8.13		8.42	8.51	8.48			0.00552989	0.04952
177923_at	hypothetical protein /// status:Confirmed	R13H4.5 /// WBGene00011263	9.79	10.05	9.92		10.36	10.41	10.56			0.00553205	0.04952
174381_at	DiacylGlycerol Kinase	dgk-2	8.5	8.58	8.54		8.33	8.27	8.17			0.00553728	0.0495352
176396_s_at	LEVamisole resistant	lev-11	9.1	9	8.9		8.54	8.59	8.35			0.00554675	0.0495586
173730_at	hypothetical protein	M05D6.5	7.88	8.07	8.24		8.81	8.72	9.07			0.00555005	0.0495586
193110_at	DIFferentiation abnormal /// locus:dif-1	dif-1 /// WBGene00000996	8.63	8.43	8.52		9.11	8.92	8.93			0.00555052	0.0495586
171792_x_at	TropoNin I /// locus:tni-3	tni-3 /// WBGene00006585	7.8	8.07	7.72		7.14	7.08	7.31			0.00555725	0.0495871
173118_s_at	hypothetical protein	F08C6.2	8.47	8.48	8.27		9.75	9.28	9.2			0.00557075	0.0496759
180808_at	hypothetical protein	W06G6.11	4.84	4.64	4.83		4.33	4.22	4.4			0.00559102	0.0497671
172400_x_at	Invertebrate LYSozyme	ilys-5	11.04	10.67	11.21		9.5	8.84	9.68			0.00559449	0.0497671
183443_s_at	hypothetical protein /// status:Confirmed	C26B2.7 /// WBGene00016129	8.08	8.36	8.28		9.2	8.8	9.1			0.00559494	0.0497671
172682_x_at	status:Partially_confirmed /// hypothetical protein	WBGene00022532 /// ZC155.4	3.67	3.83	3.8		4.42	4.54	4.92			0.00559517	0.0497671
173796_at	hypothetical protein /// Giant secretory protein I-C	B0303.14 /// WBGene00015132	6.36	6.48	6.86		7.38	7.37	7.41			0.0056022	0.0497979
183723_at	MATH (meprin-associated Traf homology) domain containing /// locus:math-1	math-1 /// WBGene00015015	3.3	3.26	3.34		3.14	3.18	3.16			0.0056089	0.0498259
192017_s_at	Initiation Factor 4E (eIF4E) family	ife-3	6.56	6.53	6.63		6.85	7.08	7.04			0.00561911	0.049885
173035_s_at	Nematode AStacin protease	nas-9	9.86	9.54	9.57		9.06	9.09	9.13			0.00563529	0.0499742
173250_s_at	hypothetical protein /// status:Confirmed	C05D11.9 /// WBGene00015486	8.12	8.31	8.31		8.77	8.64	8.89			0.0056363	0.0499742
188264_at	FIdGetin-Like (mammalian developmental AAA ATPase) related /// locus:figl-1	figl-1 /// WBGene00017981	6.91	6.91	6.92		7.17	7.4	7.39			0.00564366	0.0500039
182253_at	CYtochrome P450 family /// locus:cyp-42A1	cyp-42A1 /// WBGene00013585	7.29	7.25	7.14		6.93	6.94	7			0.00564679	0.0500039
174806_at	Suppressor of Constitutive Dauer formation	scd-1	9.1	8.74	9.27		9.98	10.37	10.01			0.00565762	0.0500599
188078_at	hypothetical protein /// lipase	lipase /// WBGene00009773	10.61	10.67	10.43		9.88	9.81	9.42			0.00566026	0.0500599
181352_at	hypothetical protein /// status:Predicted	B0546.3 /// WBGene00015250	4.85	4.85	4.63		4.22	4.38	4.32			0.00566536	0.0500734
177078_at	hypothetical protein /// status:Confirmed	M18.3 /// WBGene00010889	8.87	8.85	8.7		8.5	8.53	8.46			0.00567135	0.0500777
173597_s_at	FLi1-Associated Protein homolog	flap-1	6.81	7.03	6.79		7.5	7.3	7.39			0.00567299	0.0500777
183705_at	hypothetical protein /// status:Predicted	K10D11.4 /// WBGene00010748	3.65	3.59	3.58		3.49	3.49	3.47			0.00570357	0.0503159
188763_at	hypothetical protein /// locus:tyr-5	tyrosinase /// WBGene00021553	5.88	5.83	6.22		5.03	5.18	5.32			0.00572691	0.05049
174785_at	UNCoordinated	unc-52	8.98	8.77	8.85		8.5	8.34	8.48			0.00574941	0.0506272
191253_at	DiHydroFolate Reductase /// locus:dhfr-1	dhfr-1 /// WBGene00007974	8.27	8.67	8.49		9.18	9.09	9.09			0.00575322	0.0506272
186351_at	hypothetical protein /// status:Predicted	F43C11.6 /// WBGene00018383	6.74	6.79	6.76		7.54	7.39	7.16			0.00575579	0.0506272
172769_x_at	CYtochrome P450 family /// locus:cyp-33C4	cyp-33C4 /// WBGene00018413	7.72	8	8.02		8.55	8.52	8.4			0.00575845	0.0506272
191048_at	hypothetical protein /// 50S ribosomal protein L16	T04A8.11 /// WBGene00011412	8.9	8.99	9.17		9.55	9.45	9.45			0.00576054	0.0506272
181435_at	BBS (Bardet-Biedl Syndrome) protein /// locus:bbs-9	bbs-9 /// WBGene00016744	6.22	6.37	6.17		5.89	5.93	5.94			0.00578394	0.050801
189363_at	SR Protein (splicing factor)	rsp-5	7.8	8.02	8.2		8.67	8.87	9.05			0.00579624	0.0508771
175823_s_at	abnormal DAuer Formation	daf-16	10.63	10.47	10.78		9.97	10.06	10.16			0.00582383	0.051022
192710_s_at	Zinc-binding metalloprotease domain /// hypothetical protein	WBGene00012776 /// Y42A5A.1	8.41	8.66	8.53		8.11	8.04	8.16			0.00582408	0.051022
182870_at	hypothetical protein /// status:Partially_confirmed	C10E2.2 /// WBGene00015673	6.76	6.95	6.8		6.12	6.21	6.43			0.0058269	0.051022
190795_s_at	hypothetical protein /// hypothetical protein /// serine/threonine kinase /// serine/threonine kinase	F35C11.3 /// M05D6.1 /// WBGene00009402 /// WBGene00010874	4.19	4.17	4.32		4.6	4.48	4.54			0.00582731	0.051022
175042_at	Spliceosome-Associated Protein /// locus:sap-1	sap-1 /// WBGene00044076	7.6	7.57	7.71		7.93	7.85	7.88			0.00585784	0.0512572
180536_at	hypothetical protein /// status:Partially_confirmed	C27H5.6 /// WBGene00016175	5.98	5.98	5.67		7.17	6.82	6.64			0.00587094	0.0513103
186776_at	status:Confirmed /// hypothetical protein	WBGene00014059 /// ZK673.3	6.7	7.07	7.11		7.65	7.94	7.99			0.00587342	0.0513103
194102_at	Nuclear Hormone Receptor family /// locus:nhr-136	nhr-136 /// WBGene00003726	8.5	8.32	8.34		8.88	8.71	8.78			0.0058749	0.0513103
187183_s_at	hypothetical protein	F59B10.4	9.08	9.03	9.2		8.47	8.74	8.61			0.00589043	0.051377
192474_s_at	hypothetical protein /// D-3-Phosphoglycerate dehydrogenase	C31C9.2 /// WBGene00007836	7.21	6.22	6.42		9.2	8.59	8.36			0.00589119	0.051377
172842_x_at	acyl-carrier protein /// hypothetical protein	WBGene00013237 /// Y56A3A.19	9.78	9.93	9.96	9.89	10.32	10.3	10.53	10.3833	1.40769	0.00589569	0.051377
190846_at	hypothetical protein /// cornichon protein like	T09E8.3 /// WBGene00011648	9.45	9.27	9.54		9.85	10.03	9.91			0.00590046	0.051377
190069_at	Organic Cation Transporter	2011-10-02	6.3	6.37	6.57		6.92	7.1	6.89			0.00590329	0.051377
192969_at	hypothetical protein /// member of worm-specific protein family	F31F6.3 /// WBGene00009302	3.61	3.6	3.6		3.56	3.53	3.52			0.00590453	0.051377
191020_at	hypothetical protein /// locus:cdf-2	T18D3.3 /// WBGene00011821	8.13	8.13	8.31		8.72	8.64	8.94			0.00590944	0.0513878
177196_s_at	hypothetical protein /// status:Confirmed	M88.2 /// WBGene00010905	9.17	9.28	9.43		9.67	9.8	9.78			0.00592204	0.0514378
183872_at	hypothetical protein /// status:Confirmed	F35G12.7 /// WBGene00009443	7.44	7.69	7.39		8.22	8.06	8.02			0.00592423	0.0514378
190783_at	TetraSPanin family /// locus:tsp-16	tsp-16 /// WBGene00006642	8.37	8.56	8.2		9.35	9.1	9.01			0.00592621	0.0514378
191051_at	hypothetical protein /// Enhancer of rudimentary	T21C9.4 /// WBGene00011892	8.47	8.67	8.61		9.12	8.98	8.94			0.00593303	0.0514651
184549_at	hypothetical protein /// status:Predicted	K05F6.10 /// WBGene00019421	10.03	9.93	9.37		8.72	8.65	8.48			0.00594047	0.051478
181495_at	hypothetical protein /// status:Confirmed	K09B3.1 /// WBGene00019545	4.19	4.17	4.25		4.07	4.07	4.03			0.0059421	0.051478
175490_at	---	---	12.07	12.11	12.14		10.98	11.4	11.47			0.00594768	0.051478
187223_at	hypothetical protein	R07G3.7	7.33	7.65	7.74		8.19	8.32	8.31			0.00594921	0.051478
192526_at	Nuclear Hormone Receptor family /// locus:nhr-170	nhr-170 /// WBGene00008309	7.41	7.51	7.15		6.76	6.65	6.8			0.00595835	0.0515252
183449_s_at	Dietary Restriction Response (WT but not eat-2 lifespan increased) /// locus:drr-1	drr-1 /// WBGene00009741	8.44	8.43	8.45		8.7	8.62	8.79			0.00598062	0.0516821
177791_at	hypothetical protein /// status:Partially_confirmed	E02H4.5 /// WBGene00008463	5.4	5.5	5.57		5.22	5.21	5.13			0.00598387	0.0516821
188906_s_at	abnormal DAuer Formation	daf-3	9.5	9.48	9.5		8.8	9.05	9.11			0.00598808	0.0516866
175007_at	hypothetical protein /// status:Confirmed	F09C8.2 /// WBGene00008622	9.05	9.04	9.12		8.76	8.89	8.76			0.00599941	0.0517207
191443_at	TransThyretin-Related family domain /// locus:ttr-25	ttr-25 /// WBGene00013078	9.75	9.79	9.72		9.05	9.22	9.39			0.00599941	0.0517207
175388_at	SET (trithorax/polycomb) domain containing /// locus:set-17	set-17 /// WBGene00011887	6.75	6.97	7.11		7.48	7.66	7.72			0.00600538	0.0517403
178879_at	hypothetical protein /// locus:cfim-1	F43G9.5 /// WBGene00009668	7.19	7.14	7.36		7.81	8.23	7.92			0.0060135	0.0517548
192508_s_at	hypothetical protein	C01C4.3	8.25	8.21	8.22		7.54	7.76	7.86			0.00601445	0.0517548
187998_s_at	human TFG related /// locus:tfg-1	tfg-1 /// WBGene00006565	6.71	6.74	6.8		7.05	6.94	7.09			0.00603182	0.0518723
181797_at	hypothetical protein /// status:Confirmed	F17H10.1 /// WBGene00008925	8.2	7.85	8.11		8.59	8.8	8.83			0.00603878	0.0519004
184000_at	hypothetical protein /// status:Partially_confirmed	R05F9.7 /// WBGene00019891	3.76	3.98	3.97		4.28	4.38	4.46			0.00607546	0.0521836
184400_at	hypothetical protein /// status:Partially_confirmed	F22H10.2 /// WBGene00017726	5.85	5.35	5.28		6.55	6.45	6.41			0.00608285	0.0522151
178747_at	hypothetical protein /// status:Confirmed	M02B1.3 /// WBGene00010828	8.77	8.59	8.77		9.2	9.05	9.08			0.00609488	0.0522662
186711_s_at	hypothetical protein /// status:Confirmed	B0464.6 /// WBGene00007186	8.49	8.73	8.79		9.22	9.22	9.12			0.00609627	0.0522662
176847_at	hypothetical protein	Y54E10BR.1	6.04	6.05	6.39		6.73	6.87	6.82			0.00610479	0.0523072
194058_s_at	AKT kinase family	akt-1	10.73	10.52	10.65		10.19	10.3	10.29			0.00612226	0.0524191
177523_at	hypothetical protein /// status:Confirmed	T24C2.5 /// WBGene00011984	9.04	8.54	8.25		7.43	7.01	7.25			0.00612533	0.0524191
188978_s_at	hypothetical protein /// beta-synthase	beta-synthase /// WBGene00010759	8.16	7.63	7.32		9.04	9.75	9.39			0.0061386	0.0524752
180250_at	status:Confirmed /// hypothetical protein	WBGene00013406 /// Y63D3A.7	9.56	9.71	9.68		10.11	9.93	10.01			0.00614401	0.0524752
180908_s_at	Serpentine Receptor, class D (delta) /// Serpentine Receptor, class D (delta) /// locus:srd-27 /// locus:srd-28	srd-27 /// srd-28 /// WBGene00005105 /// WBGene00005106	6.2	5.84	6.31		5.07	5.39	5.2			0.00614636	0.0524752
174040_s_at	DIFferentiation abnormal /// locus:dif-1	dif-1 /// WBGene00000996	7.14	7.1	7.12		7.56	7.36	7.41			0.00615374	0.0524752
193514_at	hypothetical protein /// mannosyl-oligosaccharide alpha-1,2-mannosidase	F10C2.5 /// WBGene00008646	8.28	8.22	8.28		9.02	8.67	8.77			0.00615491	0.0524752
185820_at	hypothetical protein /// status:Partially_confirmed	F57B10.9 /// WBGene00019006	8.12	8.12	8.03		7.93	7.89	7.85			0.00615884	0.0524752
191237_at	Temporarily Assigned Gene name /// locus:tag-231	tag-231 /// WBGene00044063	8.13	8.3	8.3		8.8	8.69	9.02			0.00616522	0.0524752
171735_x_at	COLlagen /// locus:col-147	col-147 /// WBGene00000720	12.1	11.9	12.02		11.53	11.25	11.52			0.00616827	0.0524752
188187_at	PaTched Related family /// locus:ptr-13	ptr-13 /// WBGene00004227	5.46	5.53	5.66		5.96	6.28	6.15			0.00617012	0.0524752
175734_s_at	LEVamisole resistant	lev-11	6.69	6.75	6.73		6.09	6.38	6.06			0.00617287	0.0524752
181887_at	hypothetical protein /// status:Partially_confirmed	C01G12.7 /// WBGene00007247	7.39	7.26	7.31		7.06	7.05	7.13			0.00617309	0.0524752
193186_at	HRD-Like (E3 ubiquitin ligase related) /// locus:hrdl-1	hrdl-1 /// WBGene00009164	9.62	9.65	9.54		8.78	9.03	9.16			0.00618454	0.0525407
177639_at	F-box A protein	fbxa-186	7.31	7.62	7.38		5.95	6.51	6.52			0.00619349	0.0525631
192752_at	hypothetical protein /// Barrier to Autointegration Factor /// locus:baf-1 /// status:Partially_confirmed	B0464.9 /// baf-1 /// WBGene00000235 /// WBGene00007188	8.9	8.99	8.9		9.23	9.35	9.49			0.00619468	0.0525631
177152_at	status:Partially_confirmed /// hypothetical protein	WBGene00021556 /// Y45G5AM.3	7	7.11	7.02		7.33	7.24	7.37			0.00620098	0.0525846
186404_at	status:Partially_confirmed /// hypothetical protein	WBGene00022125 /// Y71F9B.1	7.14	7.36	7.32		7.79	8.19	7.96			0.00623092	0.0528066
185304_s_at	DM (Doublesex/MAB-3) Domain family	dmd-6	10.25	10.14	10.33		9.18	9.59	9.6			0.0062544	0.0529601
182182_at	hypothetical protein /// status:Confirmed	T28F2.2 /// WBGene00020901	8.25	8.4	8.43		8.76	8.72	8.64			0.0062566	0.0529601
180109_at	hypothetical protein /// status:Partially_confirmed	F10D7.4 /// WBGene00017341	5.5	5.27	5.33		6.2	6.37	5.91			0.00626923	0.0530265
179380_s_at	hypothetical protein /// status:Partially_confirmed	C18D4.8 /// WBGene00007677	7.66	7.67	7.03		6.28	6.33	5.97			0.0062755	0.0530265
183340_at	status:Partially_confirmed /// hypothetical protein	WBGene00022615 /// ZC449.5	8.13	8	8.11		8.3	8.33	8.4			0.0062758	0.0530265
192098_at	ALdehyde deHydrogenase	alh-11	9.45	9.44	9.43		9.05	9.22	9.2			0.00629155	0.0531276
184531_s_at	hypothetical protein /// status:Partially_confirmed	W10G11.1 /// WBGene00021134	8.45	8.49	8.88		7.29	7.21	7.78			0.00630559	0.0531706
176095_at	hypothetical protein /// status:Confirmed	F09G8.3 /// WBGene00017319	9.29	9.41	9.45		9.77	9.75	9.97			0.00630645	0.0531706
180448_s_at	hypothetical protein /// status:Confirmed	T04C12.1 /// WBGene00011427	10.48	10.19	10.42		9.87	9.89	9.92			0.00630803	0.0531706
175233_at	Suppressor with Morphological effect on Genitalia	smg-4	9.15	9.06	9.24		8.53	8.64	8.8			0.00631558	0.0531988
190923_at	hypothetical protein /// carboxylate reductase	F55G1.9 /// WBGene00018904	7.88	8.25	8.12		8.87	8.63	8.78			0.00631897	0.0531988
190757_s_at	hypothetical protein	F46E10.10	11.49	11.34	11.7		12.04	12.29	12.21			0.00632952	0.0532556
177428_at	hypothetical protein /// hypothetical protein /// status:Partially_confirmed /// status:Confirmed	F58G6.3 /// F58G6.7 /// WBGene00010274 /// WBGene00010277	7.46	7.65	8.14		8.86	9.46	9.52			0.00636397	0.0534849
192345_s_at	hypothetical protein /// cathepsin B like cysteine protease	F32H5.1 /// WBGene00009347	9.59	9.75	9.67		10.1	9.95	10.15			0.00636795	0.0534849
174428_s_at	hypothetical protein /// locus:exo-1	F45G2.3 /// WBGene00009731	5.99	6.14	6.03		6.45	6.3	6.43			0.00637284	0.0534849
179022_at	hypothetical protein /// status:Partially_confirmed	C50F4.1 /// WBGene00008229	10.3	10.39	10.01		9.65	9.56	9.43			0.00637321	0.0534849
176043_at	Temporarily Assigned Gene name /// locus:tag-307	tag-307 /// WBGene00022787	7.44	7.46	7.71		8	8.04	8.18			0.00637585	0.0534849
173968_s_at	BRCa homolog (tumor suppressor gene Brca1)	brc-1	5.13	5.11	5.21		6.1	5.63	5.97			0.00638486	0.0535283
188332_at	GelSoliN-Like /// locus:gsnl-1	gsnl-1 /// WBGene00010593	9.04	9.1	9.31		10.03	10.72	10.83			0.00639856	0.0536112
188991_at	hypothetical protein /// dehydrogenase	dehydrogenase /// WBGene00007369	6.42	6.28	6.23		7.37	7.03	6.9			0.00640873	0.0536642
176736_at	hypothetical protein /// locus:uri-1	uri-1 /// WBGene00016944	7.64	7.95	7.73		8.26	8.24	8.34			0.00641525	0.0536804
191455_s_at	P-GlycoProtein related /// locus:pgp-2	pgp-2 /// WBGene00003996	7.24	7.31	7.19		7.61	7.75	7.93			0.00641832	0.0536804
193688_s_at	Inositol Triphosphate Receptor	itr-1	5.14	5.48	5.61		6.32	6.27	6.09			0.00644372	0.0538607
191423_s_at	hypothetical protein /// glutathione S-transferase	R11A8.5 /// WBGene00011239	8.83	9.48	9.62		10.8	10.5	10.67			0.00646597	0.0540144
192619_at	hypothetical protein /// Protein phosphatase 2C (2 domains)	W09D10.4 /// WBGene00012362	6.86	6.91	6.94		7.14	7.28	7.13			0.00647402	0.0540465
176561_at	hypothetical protein /// status:Confirmed	C52D10.12 /// WBGene00016879	8.22	8.19	8.37		8.78	9.01	9.24			0.00647753	0.0540465
190121_s_at	hypothetical protein /// zinc metalloprotease	T25B6.2 /// WBGene00020788	8.18	8.57	8.94		9.76	9.65	9.92			0.00648296	0.0540597
174610_at	TetraSPanin family	tsp-14	8.54	8.34	8.22		7.65	7.78	7.4			0.00649994	0.0540986
192288_at	hypothetical protein	K03A1.4	7.28	7.36	7.14		6.82	6.94	6.88			0.00650113	0.0540986
173865_at	SUppressor of activated let-60 Ras /// locus:sur-5	sur-5 /// WBGene00006351	10.35	10.48	10.52		11.52	11.19	11.03			0.0065026	0.0540986
193234_at	hypothetical protein /// phosphatidylcholine-sterol acyltransferase	M05B5.4 /// WBGene00010872	9.02	9.02	9.05		8.74	8.47	8.64			0.00650309	0.0540986
177204_s_at	hypothetical protein /// status:Partially_confirmed	JC8.2 /// WBGene00010435	11.9	11.92	11.88		11.79	11.83	11.82			0.00651615	0.0541751
191847_s_at	Acyl CoA DeHydrogenase	acdh-12	7.83	7.76	7.9	7.83	8.09	8.29	8.22	8.2	1.29235	0.00652487	0.054204
173885_s_at	UBX-containing protein in Nematode	ubxn-2	9.04	9.03	9.2		9.55	9.63	9.41			0.00652736	0.054204
194056_s_at	C-type LECtin	clec-62	10.27	10.41	10.02		9.66	9.6	9.48			0.00653489	0.0542344
182403_at	status:Partially_confirmed /// hypothetical protein	WBGene00022736 /// ZK418.7	7.35	7.45	7.56		8.25	7.95	7.96			0.00655281	0.0543509
189885_at	F-box A protein	fbxa-55	4.98	5.42	5.15		4.48	4.55	4.5			0.00656997	0.0544454
192511_s_at	Nuclear Hormone Receptor family /// Nuclear Hormone Receptor family /// locus:nhr-113 /// locus:nhr-259	nhr-113 /// nhr-259 /// WBGene00003703 /// WBGene00007770	3.89	3.95	3.93		4.15	4.2	4.07			0.00657204	0.0544454
180264_at	hypothetical protein /// status:Partially_confirmed	D2092.6 /// WBGene00017067	5.49	5.54	5.42		5.16	5.19	4.99			0.00657599	0.0544454
177900_s_at	UBiquitin Conjugating enzyme /// locus:ubc-19	ubc-19 /// WBGene00006714	8.09	8.25	8.22		8.53	8.46	8.62			0.00658101	0.0544454
188076_s_at	human PKD2 (polycystic kidney disease) related /// locus:pkd-2	pkd-2 /// WBGene00004035	5.03	5.03	5.07		4.96	4.9	4.93			0.00658385	0.0544454
186270_s_at	Beta-Carotene 15,15'-MonoOxygenase /// locus:bcmo-2	bcmo-2 /// WBGene00018755	7.98	8.11	7.87		7.48	7.54	7.64			0.0065907	0.0544454
185040_at	hypothetical protein /// status:Confirmed	R12E2.12 /// WBGene00020037	8.67	8.87	8.82		9.29	9.12	9.17			0.00659141	0.0544454
190540_s_at	hypothetical protein	B0035.1	8.96	8.93	9.08		9.22	9.33	9.29			0.0066028	0.0545074
189984_s_at	hypothetical protein /// N-methyltransferase	N-methyltransferase /// WBGene00011573	9.76	9.73	9.74		7.46	8.29	8.51			0.0066068	0.0545083
177470_at	hypothetical protein /// status:Predicted	T18D3.8 /// WBGene00011825	8.39	8.32	8.13		7.9	7.76	7.82			0.00663511	0.0547096
174570_s_at	TAF (TBP-associated transcription factor) family /// locus:taf-4	taf-4 /// WBGene00006385	7.98	8.32	8.13		8.79	8.65	8.91			0.00665042	0.0547902
184494_at	status:Predicted /// hypothetical protein	WBGene00022563 /// ZC204.13	4.85	4.84	4.86		4.67	4.7	4.76			0.0066527	0.0547902
190316_at	hypothetical protein /// Human GS2 protein like	D1054.1 /// WBGene00008370	9.35	9.36	9.19		10.09	9.79	9.79			0.00666106	0.0548195
189787_at	hypothetical protein /// carrier protein	C16C10.1 /// WBGene00007622	7.43	7.65	7.63		7.95	8.04	8.16			0.00667048	0.0548195
181349_at	hypothetical protein /// status:Partially_confirmed	F40G12.9 /// WBGene00009604	3.86	3.82	3.9		3.98	4.01	3.98			0.00667184	0.0548195
179073_at	hypothetical protein /// status:Confirmed	C50B6.3 /// WBGene00008219	8.33	8.28	8.19		8.55	8.77	8.76			0.00667192	0.0548195
185038_at	AlkylGuanine DNA alkylTransferase /// locus:agt-2	agt-2 /// WBGene00000094	7.08	7.06	7.24		7.58	7.42	7.52			0.00669554	0.0549813
185571_at	hypothetical protein /// status:Confirmed	F42A10.5 /// WBGene00018341	8.72	8.87	9.02		9.3	9.47	9.51			0.00670428	0.0550209
176425_s_at	LEVamisole resistant	lev-11	9.36	9.5	9.42		9.22	9.11	9.12			0.0067102	0.0550372
194060_s_at	hypothetical protein	T01D3.6	10.95	11.17	11.03		10.43	10.67	10.58			0.0067188	0.0550696
191435_s_at	Organic Anion Transporter /// locus:oat-1	oat-1 /// WBGene00003837	8.79	8.6	8.49		8.14	8.03	7.86			0.00672201	0.0550696
182163_s_at	hypothetical protein	F44E7.5	5.45	5.55	5.42		6.18	5.93	6.37			0.00674446	0.0552212
179318_at	hypothetical protein /// status:Confirmed	F31D4.8 /// WBGene00009293	5.78	5.59	5.76		7.8	6.8	7.15			0.00675094	0.0552312
182246_at	hypothetical protein /// status:Confirmed	F54D7.2 /// WBGene00018797	9.8	9.78	9.83		10.15	10.27	10.04			0.00675356	0.0552312
192803_at	hypothetical protein /// Zinc finger, C3HC4 type (RING finger)	C01G6.4 /// WBGene00007226	9.77	9.87	9.8		8.95	9.26	9.34			0.00679071	0.0554624
194030_s_at	DumPY : shorter than wild-type /// locus:dpy-18	dpy-18 /// WBGene00001077	7.59	7.31	7.57		8.68	8.22	8.25			0.00679312	0.0554624
173905_s_at	UDP-GlucuronosylTransferase /// locus:ugt-46	ugt-46 /// WBGene00015141	10.23	9.98	10.05		9.6	9.3	9.21			0.00679371	0.0554624
188543_s_at	hypothetical protein /// lipase	lipase /// WBGene00020016	6.54	5.38	5.72		8.28	7.71	7.71			0.00680595	0.055469
189227_at	hypothetical protein /// thiol protease	W07B8.1 /// WBGene00021070	6.46	5.67	5.88		7.76	7.39	7.23			0.00681084	0.055469
192403_s_at	SyaptoPHysin /// locus:sph-1	sph-1 /// WBGene00004979	9.84	9.85	9.88		9.63	9.44	9.59			0.00681283	0.055469
188106_at	hypothetical protein /// locus:fil-1	lipase /// WBGene00011321	8.28	7.82	7.82		7.15	7.17	6.91			0.00681374	0.055469
192589_at	associated with RAN (nuclear import/export) function /// locus:ran-4	ran-4 /// WBGene00004305	10.01	10.16	10.25		10.72	10.54	10.82			0.00681431	0.055469
192076_at	AQuaPorin or aquaglyceroporin related	aqp-8	8.83	9.01	8.97		9.55	9.88	10.14			0.00682353	0.0554993
179276_s_at	hypothetical protein /// status:Partially_confirmed	C18D4.8 /// WBGene00007677	7.06	6.98	6.33		5.59	5.65	5.43			0.00682686	0.0554993
186026_at	Receptor Mediated Endocytosis	rme-6	6.32	6.38	6.38		6.47	6.47	6.51			0.00683388	0.0554993
182092_at	hypothetical protein /// status:Partially_confirmed	K03B4.6 /// WBGene00019356	6.12	6.46	6.19		6.83	6.94	6.77			0.00683389	0.0554993
193827_s_at	hypothetical protein	H35B03.2	7.77	7.95	7.94		8.37	8.19	8.33			0.00684109	0.0555257
191747_s_at	hypothetical protein /// multidrug resistance protein	W05E10.1 /// WBGene00012280	6.12	6.38	6.5		7.39	7.57	7.03			0.00684891	0.0555569
188110_s_at	APC Related	2011-04-01	8.68	8.65	8.78		8.92	9.06	9.05			0.00685294	0.0555575
179235_at	hypothetical protein /// status:Partially_confirmed	C31H5.5 /// WBGene00007856	10.42	10.56	10.27		9.97	9.69	9.79			0.00687661	0.0557049
191010_s_at	potassium channel, KvQLT family /// locus:kqt-2	kqt-2 /// WBGene00002234	6.61	6.71	6.6		6.33	6.34	6.45			0.00687908	0.0557049
182667_at	Serpentine Receptor, class R /// locus:srr-6	srr-6 /// WBGene00005657	6.02	5.94	5.83		5.62	5.41	5.5			0.00689379	0.0557774
175274_s_at	status:Partially_confirmed /// hypothetical protein	WBGene00013967 /// ZK287.7	7.53	7.64	7.67		8.18	8.19	7.93			0.00689907	0.0557774
181984_at	BRCa homolog (tumor suppressor gene Brca1) /// hypothetical protein /// status:Predicted	brc-1 /// F42A6.5 /// WBGene00018327	4.48	4.34	4.61		4.85	4.9	4.91			0.00690469	0.0557774
184330_at	related to yeast Vacuolar Protein Sorting factor /// locus:vps-33.2	vps-33.2 /// WBGene00016960	7.56	7.7	7.79		8.01	8.11	8.16			0.00690469	0.0557774
178452_s_at	F-box A protein /// locus:fbxa-69	fbxa-69 /// WBGene00010018	9.6	9.84	9.44		8.94	8.43	8.55			0.00691075	0.0557774
181690_at	Conserved Edge Expressed protein /// locus:cee-1	cee-1 /// WBGene00017825	7.67	7.53	7.83		8.09	8.17	8.15			0.00691192	0.0557774
174820_s_at	Cell Division Cycle related	cdc-14	8.87	8.68	8.78		8.51	8.47	8.49			0.00692371	0.0558403
190767_s_at	hypothetical protein /// glycosylasparaginase	glycosylasparaginase /// WBGene00019867	6.5	6.48	6.22		6.96	6.83	7			0.00694471	0.0559774
183992_at	DJ-1 (mammalian transcriptional regulator) Related /// locus:djr-1.1	djr-1.1 /// WBGene00015184	9.67	9.49	9.38		10.08	10.25	9.98			0.00695689	0.0559831
172961_x_at	abnormal cell MIGration	mig-5	8.16	8.24	8.31		8.48	8.64	8.56			0.00695706	0.0559831
189279_at	hypothetical protein /// YJER protein	C08B6.8 /// WBGene00007429	9.85	10.02	9.78		10.37	10.24	10.28			0.00695834	0.0559831
186811_s_at	status:Confirmed /// hypothetical protein	WBGene00014000 /// ZK550.6	9.62	9.88	9.82		9.17	8.64	8.87			0.00696139	0.0559831
187500_at	hypothetical protein /// status:Confirmed	C53C9.2 /// WBGene00016898	11.62	11.53	11.44		10.96	11.21	11.04			0.00697955	0.0560969
177876_at	hypothetical protein /// status:Confirmed	F44G4.3 /// WBGene00009713	7.14	7.51	7.32		8.74	8.21	8.2			0.00698934	0.0561399
191648_at	hypothetical protein /// ATP synthase epsilion chain	F32D1.2 /// WBGene00017982	12.39	12.56	12.56		13.06	12.83	13.04			0.00699476	0.0561399
192336_at	gaLECtin /// locus:lec-9	lec-9 /// WBGene00002272	11.44	11.69	11.79		10.61	10.67	11.04			0.00699693	0.0561399
192627_at	hypothetical protein /// dihydroxyvitamin D3-induced protein	R06B9.4 /// WBGene00011055	8.38	8.55	8.42		7.67	7.82	8.04			0.00700687	0.0561876
187186_at	Glutathione S-Transferase Kappa protein /// locus:gstk-1	gstk-1 /// WBGene00014251	7.98	8.27	8.14		7.56	7.09	7.3			0.00702076	0.0562449
177422_s_at	hypothetical protein	F46B6.5	8.89	8.68	8.83		8.02	8.3	8.32			0.00702508	0.0562449
189293_s_at	Delta/Serrate/Lag-2 domain /// locus:dsl-6	dsl-6 /// WBGene00001108	6.61	6.86	6.55		6.2	6	6.12			0.00702607	0.0562449
174358_s_at	hypothetical protein	Y24D9A.1	7.1	7.2	6.96		6.73	6.74	6.66			0.00703507	0.0562848
173393_s_at	hypothetical protein /// status:Confirmed	T26E3.4 /// WBGene00012037	11.11	10.97	10.8		10.5	10.43	10.52			0.00704269	0.056291
173003_s_at	Nuclear Hormone Receptor family	nhr-65	6.91	7.22	7.37		7.99	7.82	7.89			0.00704388	0.056291
177114_at	Pyrazinamidase and NiCotinamidase	pnc-1	9.47	9.32	9.31		8.92	9.05	8.81			0.00705875	0.0563777
180743_at	hypothetical protein /// status:Partially_confirmed	F53B1.6 /// WBGene00018738	4.32	4.77	4.72		5.89	5.49	5.46			0.00706799	0.0564193
192634_at	Nuclear Hormone Receptor family	nhr-11	7.23	6.14	6.24		9.43	8.51	8.6			0.00707959	0.0564797
190434_s_at	TetraSPanin family /// locus:tsp-8	tsp-8 /// WBGene00006634	10.15	10.34	10.27		9.99	9.95	9.92			0.00708571	0.0564963
184849_at	hypothetical protein	T28A11.2	6.33	6.81	6.83		5.37	5.6	5.82			0.00709496	0.056538
173850_at	EEA1 (Early Endosome Antigen, Rab effector) homolog	eea-1	8.78	8.8	8.86		9.06	8.97	9.1			0.00711556	0.0566393
187439_at	hypothetical protein /// status:Confirmed	C16C10.4 /// WBGene00007625	9.42	9.54	9.68		10.32	10.01	10.11			0.00711577	0.0566393
189314_at	CYtochrome P450 family /// locus:cyp-33C1	cyp-33C1 /// WBGene00016686	4.92	5.04	4.86		4.65	4.59	4.68			0.0071258	0.056687
174005_at	BTB and MATH domain containing	bath-43	10.77	10.75	10.65		9.86	10.26	10.15			0.00713581	0.0566922
176410_at	hypothetical protein	C30F12.5	9.24	9.28	9.38		9.06	9	9.09			0.00714026	0.0566922
185506_at	hypothetical protein /// status:Confirmed	F42A10.3 /// WBGene00018340	7.13	7.62	7.99		8.74	9.05	9.04			0.00714258	0.0566922
183419_at	hypothetical protein	B0024.13	7.78	8.01	8.16		8.5	8.68	8.66			0.00714265	0.0566922
184368_at	status:Confirmed /// hypothetical protein	WBGene00012794 /// Y43E12A.2	10.14	9.97	10.11		9.19	9.49	9.58			0.00716006	0.05678
178141_s_at	hypothetical protein /// status:Partially_confirmed	F21H7.2 /// WBGene00009028	8.02	7.59	7.65		6.77	7.03	7.03			0.00716245	0.05678
175537_at	---	---	11.97	11.83	11.72		11.48	11.42	11.48			0.00716587	0.05678
188546_s_at	MOlybdenum Cofactor biosynthesis /// locus:moc-1	moc-1 /// WBGene00003384	7.09	6.99	6.88		7.45	7.4	7.67			0.00717396	0.0568081
176976_at	Apical Junction Molecule /// hypothetical protein /// status:Partially_confirmed	ajm-1 /// H08J11.2 /// WBGene00019173	7.69	7.46	7.37		6.91	7.06	6.89			0.00717752	0.0568081
176049_at	Small Nuclear Ribonucleoprotein /// locus:snr-5	snr-5 /// WBGene00004918	9.96	10.01	10.01		10.53	10.28	10.57			0.00718857	0.0568228
191451_at	thioredoxin-like protein /// hypothetical protein	WBGene00021826 /// Y54E10A.3	8.1	8.39	8.38		8.76	8.83	8.95			0.00718918	0.0568228
181000_s_at	ARp2/3 compleX component /// locus:arx-3	arx-3 /// WBGene00000201	10.43	10.35	10.36		10.22	10.23	10.15			0.00719281	0.0568228
193154_at	abnormal EMBroygenesis /// locus:emb-27	emb-27 /// WBGene00001281	8.01	8.29	8.36		8.73	8.83	8.78			0.00719967	0.0568228
193428_s_at	Proteasome Alpha Subunit /// locus:pas-1	pas-1 /// WBGene00003922	9.62	9.73	9.75		10.05	9.97	9.92			0.00719967	0.0568228
177700_at	hypothetical protein /// status:Confirmed	K08D8.6 /// WBGene00010660	7.61	7.82	7.94		8.53	8.31	8.66			0.00720947	0.0568681
192208_s_at	DAP (Death Associated Protein kinase) Like Kinase	dlk-1	9.38	9.39	9.32		8.51	8.73	8.94			0.00722672	0.056944
182817_at	hypothetical protein	D2096.7	9.57	9.52	9.4		9.22	9.19	9.08			0.00722722	0.056944
185729_at	hypothetical protein /// status:Confirmed	T03G11.6 /// WBGene00020199	7.71	7.75	7.92		8.13	8.33	8.23			0.00723272	0.0569442
183677_at	hypothetical protein /// status:Partially_confirmed	C16E9.1 /// WBGene00015865	8.36	8.37	8.21		7.97	7.98	8.07			0.00723537	0.0569442
179015_at	hypothetical protein /// status:Partially_confirmed	F53F1.6 /// WBGene00009984	6.19	5.84	5.74		7.74	7.13	6.98			0.00724806	0.0570121
172994_at	glutamate dehydrogenase /// hypothetical protein	WBGene00014095 /// ZK829.4	12.42	12.73	12.44		12.02	12.04	11.93			0.0072589	0.0570442
180953_at	hypothetical protein	ZK131.11	9.41	9.21	9.12		8.71	8.84	8.66			0.00726029	0.0570442
189934_at	hypothetical protein	Y57G11C.3	9.32	9.44	9.51		9.76	9.84	9.99			0.00728318	0.057139
177585_at	hypothetical protein /// status:Partially_confirmed	F58A3.3 /// WBGene00010223	7.22	7.3	7.24		7.01	6.8	6.78			0.00728439	0.057139
178847_at	hypothetical protein /// status:Partially_confirmed	C30F2.3 /// WBGene00007817	7.28	7.29	7.25		7.07	6.9	6.86			0.00728736	0.057139
187874_at	protein KINase /// locus:kin-3	kin-3 /// WBGene00002191	12.88	12.78	12.84		12.53	12.62	12.65			0.00728868	0.057139
192862_s_at	hypothetical protein	C56A3.4	9.73	9.6	9.52		9.3	9.22	9.31			0.00729529	0.0571545
182380_at	hypothetical protein /// status:Confirmed	F55A4.4 /// WBGene00018856	7.92	8.03	7.83		6.59	7.19	7.08			0.00730269	0.0571545
180823_at	status:Confirmed /// hypothetical protein	WBGene00012819 /// Y43F8B.9	8.69	8.35	8.4		7.97	7.94	7.9			0.00730728	0.0571545
188709_s_at	CCCH-type zinc finger transcription factor /// locus:ccch-3	ccch-3 /// WBGene00012277	8.98	9.07	8.97		9.91	9.51	9.56			0.00731327	0.0571545
188237_at	NitFhit family /// locus:nft-1	nft-1 /// WBGene00003594	9.2	9.13	8.89		8.44	8.63	8.44			0.00731406	0.0571545
176147_s_at	Spindle ASsembly abnormal /// locus:sas-4	sas-4 /// WBGene00004726	7.33	7.48	7.54		7.85	7.79	7.75			0.00731847	0.0571545
177341_at	MATH (meprin-associated Traf homology) domain containing /// locus:math-37	math-37 /// WBGene00020080	5.31	5.39	5.29		5.11	5.07	4.95			0.00731921	0.0571545
189604_s_at	hypothetical protein /// alpha-mannosidase	alpha-mannosidase /// WBGene00008148	8.88	8.86	8.91		9.07	9.26	9.22			0.00732754	0.0571603
184997_at	hypothetical protein /// status:Partially_confirmed	F28A12.1 /// WBGene00017879	3.4	3.15	3.45		3.8	3.8	3.8			0.00733892	0.0571603
190097_s_at	Heat Shock Protein	hsp-43	8.92	8.63	8.74		8.13	8.31	8.3			0.00733936	0.0571603
182808_s_at	hypothetical protein /// status:Confirmed	F55B11.4 /// WBGene00010086	10.32	10.79	10.73		9.89	9.88	9.78			0.00734168	0.0571603
188961_at	hypothetical protein /// glutaminase	glutaminase /// WBGene00008435	9.69	9.76	9.96		10.87	10.37	10.75			0.00734389	0.0571603
181381_at	THO Complex (transcription factor/nuclear export) subunit /// locus:thoc-1	thoc-1 /// WBGene00020172	6.89	7.04	7.11		7.32	7.46	7.44			0.00734916	0.0571603
187299_at	hypothetical protein /// status:Partially_confirmed	F48E8.6 /// WBGene00018612	8.22	8.13	8.47		8.75	8.83	8.82			0.00735082	0.0571603
192472_at	protein KINase	kin-9	8.35	8.41	8.23		7.5	7.89	7.72			0.00735259	0.0571603
182257_at	LAMinin related. See also lmb- /// locus:lam-3	lam-3 /// WBGene00002248	4.61	4.46	4.53		4.33	4.3	4.3			0.00737566	0.0573079
192547_s_at	hypothetical protein	C06E7.3	9.78	9.77	9.85		10.04	10.08	10.23			0.00738064	0.0573147
177726_at	hypothetical protein /// status:Confirmed	K01G5.9 /// WBGene00010480	8.55	8.38	8.16		7.79	7.76	7.82			0.00738592	0.0573155
190873_at	CYclophyliN	cyn-10	6.93	7.01	6.89		7.18	7.38	7.29			0.00739009	0.0573155
171817_x_at	status:Confirmed /// hypothetical protein	WBGene00021427 /// Y38F2AR.9	9.79	10.14	10.27		10.76	10.81	10.8			0.00739528	0.0573155
175639_s_at	Kinesin-Like Protein	klp-11	6.25	6.57	6.14		7.13	7.27	6.95			0.0073988	0.0573155
181815_s_at	MeDiaTor /// locus:mdt-27	mdt-27 /// WBGene00007023	10.85	10.88	10.72		10.59	10.53	10.54			0.00740359	0.0573155
183671_at	hypothetical protein /// status:Partially_confirmed	F58F9.4 /// WBGene00019058	5.59	5.61	5.6		6.14	5.9	5.92			0.00741084	0.0573155
186020_s_at	CLASP family of microtubule-binding proteins /// locus:cls-2	cls-2 /// WBGene00000549	8.64	8.46	8.63		8.95	8.88	9.05			0.00741544	0.0573155
189072_at	Temporarily Assigned Gene name /// locus:tag-96	tag-96 /// WBGene00006461	7.14	7.05	7.1		6.93	6.79	6.84			0.00741847	0.0573155
175929_s_at	abnormal cell LINeage /// locus:lin-1 /// status:Predicted /// hypothetical protein	lin-1 /// WBGene00002990 /// WBGene00022207 /// Y73B3A.5	8.19	8.24	8.06		7.79	7.52	7.72			0.00741847	0.0573155
190311_s_at	DeHydrogenases, Short chain /// locus:dhs-18	dhs-18 /// WBGene00000981	10.7	10.85	10.9		10.48	10.35	10.24			0.00742515	0.0573155
188387_at	hypothetical protein /// PH domain	F25H2.6 /// WBGene00009120	9.6	9.63	9.53		9.76	9.88	9.89			0.00742574	0.0573155
176405_at	BTB and MATH domain containing /// locus:bath-40	bath-40 /// WBGene00013689	5.48	5.54	5.44		5.17	5.31	5.23			0.00743164	0.0573294
189842_s_at	CiTrate Synthase /// locus:cts-1	cts-1 /// WBGene00000833	11.99	11.8	12.06		12.56	13.07	13.1			0.00744353	0.0573895
192057_at	hypothetical protein /// Mitochondrial carrier family	K11H3.3 /// WBGene00010780	7.52	8	7.8		10	9.15	9.08			0.00744893	0.0573996
192157_at	DiHydroPyrimidinase /// locus:dhp-2	dhp-2 /// WBGene00000964	9.74	9.71	9.87		7.65	8.42	8.65			0.00746228	0.0574641
187304_s_at	Temporarily Assigned Gene name	tag-253	9.74	9.89	9.82		9.12	9.24	9.46			0.00746851	0.0574641
193605_at	hypothetical protein /// Methanococcus hypothetical protein 0682 like	F16A11.2 /// WBGene00008877	6.91	7.11	7.21		7.54	7.51	7.65			0.0074696	0.0574641
175359_at	---	---	6.58	6.16	6.25		5.61	5.51	5.73			0.00748436	0.0574665
181462_at	hypothetical protein /// status:Partially_confirmed	W03D8.8 /// WBGene00020989	6.9	6.72	6.85		7.28	7.25	7.1			0.00748453	0.0574665
189207_at	PaXiLlin homolo	pxl-1	9.1	9.09	8.91		8.71	8.66	8.74			0.00748908	0.0574665
188907_at	Seven TM Receptor /// locus:str-102	str-102 /// WBGene00006157	4	3.99	4		3.98	3.98	3.98			0.00749043	0.0574665
185539_at	F-box B protein /// locus:fbxb-58	fbxb-58 /// WBGene00019186	6.06	6.09	6.02		5.93	5.9	5.84			0.00749043	0.0574665
173724_at	hypothetical protein /// sugar transporter	C10E2.6 /// WBGene00015676	8.97	9.3	9.47		9.94	10.18	10.27			0.00750459	0.057522
181064_at	BTB and MATH domain containing /// locus:bath-26	bath-26 /// WBGene00020329	7.74	8.04	7.67		7.14	6.69	7			0.0075109	0.057522
177772_at	hypothetical protein /// status:Partially_confirmed	T19A6.4 /// WBGene00011829	7.07	6.68	6.55		9.47	8.76	8.17			0.00751181	0.057522
193299_at	5-formyltetrahydrofolate cyclo-ligase /// hypothetical protein	WBGene00013708 /// Y106G6E.4	9.74	9.97	9.6		9.25	8.97	9.04			0.00751409	0.057522
188893_at	hypothetical protein /// dehydrogenase	dehydrogenase /// WBGene00010063	9.53	9.7	9.76		10.05	9.98	10.07			0.00752164	0.0575484
186605_s_at	hypothetical protein	Y17G7B.10	8.22	8.23	8.36		8.99	8.73	8.68			0.00752662	0.0575551
180412_at	hypothetical protein /// status:Confirmed	R05H10.1 /// WBGene00011042	9.97	9.78	9.8		9.4	8.99	9.06			0.00753555	0.0575617
178303_s_at	hypothetical protein /// status:Confirmed	F09C8.2 /// WBGene00008622	8.2	8.15	8.22		7.93	7.86	8.02			0.00754556	0.0575617
181109_at	hypothetical protein /// status:Confirmed	B0507.2 /// WBGene00015219	10.38	10.32	10.26		10.14	10.02	10.04			0.00754556	0.0575617
187087_at	hypothetical protein /// status:Confirmed	D2005.3 /// WBGene00008398	10.83	10.76	10.41		10.06	9.91	9.98			0.00754568	0.0575617
191627_at	hypothetical protein /// Tight junction protein like	F44D12.1 /// WBGene00009678	10.18	9.95	9.85		9.46	9.47	9.54			0.00754804	0.0575617
192378_at	Mitochondrial Processing Peptidase Beta /// locus:mppb-1	mppb-1 /// WBGene00013880	8.34	8.54	8.66		8.96	9.05	9.15			0.00755667	0.0575962
173325_s_at	P300/CBP Associated Factor homolog /// locus:pcaf-1	pcaf-1 /// WBGene00021636	7.77	8.01	7.76		8.33	8.22	8.32			0.00757374	0.0576949
183824_s_at	HIF (hypoxia inducible factor) homolog	hif-1	9.89	9.96	10.2		10.46	10.63	10.68			0.00758739	0.0577502
179947_at	hypothetical protein	T02C5.1	11.63	11.74	11.52		11.25	11.34	11.26			0.00759358	0.0577502
185584_at	status:Partially_confirmed /// hypothetical protein	WBGene00021785 /// Y51H7C.7	7.74	7.92	7.97		8.36	8.24	8.47			0.00759548	0.0577502
171918_x_at	hypothetical protein	Y17G7B.10	8.33	8.18	8.4		9.16	8.82	8.84			0.00759748	0.0577502
171754_x_at	status:Confirmed /// hypothetical protein	WBGene00012443 /// Y15E3A.4	11.63	11.65	11.69		11.2	11.27	10.93			0.00761227	0.0577914
175348_at	status:Partially_confirmed /// hypothetical protein	WBGene00022014 /// Y61A9LA.1	7.68	7.22	7.12		5.82	6.29	6.34			0.00761305	0.0577914
187497_at	hypothetical protein /// status:Partially_confirmed	C02C2.4 /// WBGene00015333	6.84	6.17	6.44		8.88	8.03	7.92			0.00761927	0.0577914
179230_at	hypothetical protein /// status:Partially_confirmed	C47E8.3 /// WBGene00008142	9.41	9.4	9.21		8.99	9.04	8.98			0.00761941	0.0577914
180373_at	hypothetical protein /// status:Partially_confirmed	C35E7.1 /// WBGene00016453	4.78	4.83	5.02		5.31	5.22	5.37			0.00763138	0.0578196
186929_at	status:Confirmed /// hypothetical protein	WBGene00013958 /// ZK265.6	9.59	9.86	9.8		10.18	10.13	10.21			0.00763138	0.0578196
181979_at	hypothetical protein /// status:Confirmed	C47D12.2 /// WBGene00008136	9.72	9.73	9.86		9.99	9.99	10.01			0.00763708	0.0578315
173164_s_at	hypothetical protein /// status:Partially_confirmed	C18D11.1 /// WBGene00007679	10.09	9.99	10		9.57	9.62	9.79			0.00765533	0.0579327
189318_at	fatty acid ELOngation /// locus:elo-2	elo-2 /// WBGene00001240	10.02	10.84	10.55		11.92	11.59	11.75			0.00765871	0.0579327
191560_s_at	Initiation factor 2 subunit /// hypothetical protein	WBGene00012950 /// Y47H9C.7	8.46	8.62	8.8		9.15	9.1	9.11			0.00768551	0.058104
185189_at	hypothetical protein /// status:Partially_confirmed	F21F8.11 /// WBGene00017681	7.54	7.95	8.07		8.66	8.91	8.67			0.00769919	0.058176
182483_s_at	hypothetical protein /// status:Partially_confirmed	T20F7.1 /// WBGene00020630	7.66	7.59	7.78		8.02	8.31	8.24			0.00770608	0.0581967
190314_at	locus:ztf-7 /// Zinc finger Transcription Factor family	WBGene00009772 /// ztf-7	13.07	12.99	13.11		12.76	12.83	12.87			0.00771239	0.058213
178497_at	hypothetical protein /// status:Confirmed	C13G3.1 /// WBGene00007553	7.17	6.73	6.71		7.6	8.02	7.98			0.00772877	0.0582814
174796_at	Fatty Acid SyNthase /// locus:fasn-1	fasn-1 /// WBGene00009342	9.35	9.21	9.59	9.38333	9.94	10.08	10.25	10.09	1.63203	0.00773686	0.0582814
190946_at	Homeobox /// locus:ceh-39	ceh-39 /// WBGene00000460	6.27	6.59	6.34		7.05	6.88	6.91			0.00774021	0.0582814
181977_s_at	hypothetical protein /// status:Confirmed	F42C5.9 /// WBGene00018349	10.45	10.63	10.6		10.1	10.13	10.28			0.0077446	0.0582814
174576_at	LONg /// locus:lon-2	lon-2 /// WBGene00003056	8.11	7.91	8.2		8.83	8.52	8.77			0.00774895	0.0582814
187522_at	DAF-16/FOXO Controlled, germline Tumor affecting	dct-6	9.93	10.05	10.04		9.19	9.56	9.49			0.00774964	0.0582814
191040_at	hypothetical protein	B0280.1	8.68	8.82	8.74		9.28	9.03	9.16			0.00775129	0.0582814
178439_s_at	hypothetical protein /// hypothetical protein /// hypothetical protein /// status:Partially_confirmed /// status:Confirmed /// status:Confirmed	F17C8.7 /// R07E5.15 /// T23F11.2 /// WBGene00008912 /// WBGene00011120 /// WBGene00011954	4.87	4.84	4.87		4.59	4.72	4.68			0.00775473	0.0582814
183955_at	hypothetical protein	W04B5.3	7.27	6.84	6.94		6.02	6.35	6.26			0.00777196	0.0583795
190480_at	hypothetical protein /// Yeast protein 8248 like	F36A2.2 /// WBGene00009452	10.73	10.74	10.52		10.23	10.32	10.15			0.00777825	0.0583955
185780_at	HAlF transporter (PGP related) /// locus:haf-7	haf-7 /// WBGene00001817	6.4	6.44	6.4		6.56	6.7	6.7			0.00778904	0.0584235
172558_s_at	hypothetical protein /// status:Partially_confirmed	C33H5.17 /// WBGene00016383	6.5	6.74	6.41		6.03	5.95	6.09			0.00779033	0.0584235
175809_at	AKT kinase family	akt-2	8.99	9.02	9.44		7.82	8.11	8.36			0.00781053	0.0585437
185625_at	DVE (Defective proVEntriculus in Drosophila) homolog	dve-1	7.58	7.74	7.7		7.3	7.42	7.4			0.00782018	0.058557
180933_at	hypothetical protein /// status:Confirmed	H06A10.1 /// WBGene00010368	5.14	4.7	4.71		7.26	6.52	6.13			0.00782066	0.058557
182083_at	locus:ztf-22 /// Zinc finger Transcription Factor family	WBGene00012988 /// ztf-22	6.89	7.03	6.92		6.17	6.53	6.43			0.0078257	0.0585634
174325_at	hypothetical protein	C24A1.2	4.37	4.41	4.53		4.07	4.19	4.16			0.00783449	0.0585945
178794_at	hypothetical protein /// status:Partially_confirmed	M04D5.3 /// WBGene00077770	8.35	8.81	8.54		7.83	7.78	7.96			0.00783822	0.0585945
190679_s_at	hypothetical protein /// ADP/ATP carrier protein	C47E12.2 /// WBGene00008147	9.07	9.35	9.35		9.85	9.69	9.9			0.00784306	0.0585994
175826_s_at	PDK-class protein kinase	pdk-1	9.26	9.32	9.4		8.98	9.01	9.12			0.00785419	0.0586016
177498_at	hypothetical protein /// status:Partially_confirmed	D2030.8 /// WBGene00008418	6.26	6.13	6.19		6.37	6.46	6.43			0.00785463	0.0586016
183547_at	hypothetical protein /// status:Confirmed	C44C1.2 /// WBGene00016642	8.26	8.31	8.2		8.47	8.49	8.61			0.00785591	0.0586016
174622_at	TPA (tetradecanoyl phorbol acetate) resistant	tpa-1	8.81	9.02	9		8.37	8.46	8.6			0.00786559	0.0586426
191769_at	---	---	5.21	5.22	5.11		5.01	4.98	5.01			0.00787564	0.0586863
186356_at	status:Partially_confirmed /// hypothetical protein	WBGene00022574 /// ZC239.16	9.34	9.55	9.08		8.7	8.57	8.48			0.00788832	0.0587496
192516_at	NADC (Na+-coupled dicarboxylate transporter) family /// locus:nac-1	nac-1 /// WBGene00003517	8.7	8.6	8.82		9.24	9.71	9.74			0.00790086	0.058806
188885_at	hypothetical protein /// Exonuclease	Exonuclease /// WBGene00012465	8.42	8.5	8.43		8.77	8.67	8.88			0.00790429	0.058806
176743_s_at	C-type LECtin /// C-type LECtin /// locus:clec-67 /// locus:clec-69	clec-67 /// clec-69 /// WBGene00018971 /// WBGene00044642	8.77	9.66	9.69		7.25	7.85	7.77			0.00792271	0.0588796
188016_at	Seryl tRNA Synthetase /// locus:sars-2	srs-1 /// WBGene00005662	8.44	8.68	8.6		8.94	8.94	8.9			0.00792414	0.0588796
184078_at	hypothetical protein	C42C1.7	7.11	7.53	7.59		8.12	8.17	8.19			0.0079268	0.0588796
190608_s_at	hypothetical protein /// SER/THR protein kinase	C09D4.3 /// WBGene00015634	4.9	4.85	4.88		4.8	4.8	4.81			0.00793309	0.0588823
189065_at	TYRosinase /// locus:tyr-1	tyr-1 /// WBGene00015332	8.12	8.12	8.06		7.68	7.48	7.24			0.00793557	0.0588823
171953_x_at	associated with RAN (nuclear import/export) function /// locus:ran-1	ran-1 /// WBGene00004302	10.22	10.36	10.57		10.93	10.89	10.86			0.00794301	0.0589063
173047_s_at	hypothetical protein	Y54E10BR.1	6.09	6.28	6.49		6.83	6.9	7.02			0.00795134	0.0589328
182708_s_at	status:Confirmed /// hypothetical protein	WBGene00012830 /// Y43F8C.8	6.76	6.86	7.18		7.58	7.53	7.7			0.00796273	0.0589328
173535_s_at	Succinate DeHydrogenase complex subunit D /// locus:sdhd-1	sdhd-1 /// WBGene00009353	10.24	10.1	10.29		10.54	10.62	10.77			0.0079662	0.0589328
189996_at	Nuclear Hormone Receptor family /// locus:nhr-226	nhr-226 /// WBGene00020850	6.84	7.26	7.07		7.68	7.83	8.05			0.00796645	0.0589328
180587_at	hypothetical protein /// status:Predicted	F41E6.7 /// WBGene00018288	7.01	6.97	6.99		7.49	7.64	7.3			0.00796761	0.0589328
186309_s_at	hypothetical protein	T05H4.15	7.97	8.2	7.9		7.28	6.96	7.42			0.00797366	0.0589464
190403_s_at	hypothetical protein /// Zinc finger, C2H2 type	K04C1.3 /// WBGene00010553	6.72	6.72	6.47		7.19	7.13	7.02			0.00798278	0.0589768
179284_at	hypothetical protein /// status:Partially_confirmed	T28C6.3 /// WBGene00012119	6.48	6.51	6.48		6.31	6.12	6.14			0.007987	0.0589768
181273_at	hypothetical protein /// status:Partially_confirmed	F42G2.5 /// WBGene00018354	5.25	5.39	5.14		5.78	5.6	5.72			0.00799141	0.0589768
173898_at	Temporarily Assigned Gene name /// locus:tag-320	tag-320 /// WBGene00015168	11	10.93	10.96		11.21	11.22	11.1			0.00799461	0.0589768
191305_at	PhosphoGlycerate Kinase /// locus:pgk-1	pgk-1 /// WBGene00020185	9.71	9.66	9.87		10.11	10.28	10.4			0.00800688	0.0589878
187948_s_at	Nuclear Pore complex Protein /// locus:npp-2	npp-2 /// WBGene00003788	8.31	8.49	8.41		8.74	8.88	8.7			0.00801197	0.0589878
188423_s_at	hypothetical protein /// Thiolases	Thiolases /// WBGene00009952	9.54	9.52	9.5		9.87	9.94	9.72			0.00801227	0.0589878
190485_s_at	Na/Ca eXchangers /// locus:ncx-7	ncx-7 /// WBGene00003572	7.55	7.98	8		8.55	8.55	8.61			0.00801295	0.0589878
192999_s_at	hypothetical protein	R05F9.1	8.8	8.64	8.68		8.09	8.37	8.07			0.0080314	0.0590272
183370_at	hypothetical protein /// status:Partially_confirmed	C06E4.2 /// WBGene00015531	8.54	8.59	8.41		8.03	8.12	8.23			0.00803305	0.0590272
178839_s_at	Nuclear Pore complex Protein /// locus:npp-22	npp-22 /// WBGene00007118	8.4	8.63	8.62		8.89	8.98	9.02			0.00803515	0.0590272
178212_s_at	Prion-like-(Q/N-rich)-domain-bearing protein /// locus:pqn-59	pqn-59 /// WBGene00004143	13.24	13.27	13.22		13.16	13.15	13.11			0.00803515	0.0590272
181499_s_at	hypothetical protein /// status:Confirmed	F26F4.5 /// WBGene00017827	6.83	6.88	6.75		6.42	6.6	6.49			0.00804832	0.059093
193929_s_at	Gamma Butyrobetaine Hydroxylase /// locus:gbh-1	gbh-1 /// WBGene00001522	6.38	6.62	6.57		6.95	6.85	6.95			0.00807026	0.059223
177331_at	Nuclear Hormone Receptor family /// locus:nhr-286	nhr-286 /// WBGene00044699	7.85	7.75	7.68		7.45	7.53	7.41			0.00809108	0.0592702
192650_at	DeHydrogenases, Short chain /// locus:dhs-25	dhs-25 /// WBGene00000988	7.86	7.94	7.88	7.89333	8.77	8.37	8.42	8.52	1.54399	0.00809163	0.0592702
177507_at	hypothetical protein /// status:Partially_confirmed	T18D3.6 /// WBGene00011823	7.33	7.44	7.22		6.79	7	6.91			0.00810361	0.0592702
179905_at	Caffeine Induced Death (S. pombe Cid) homolog /// locus:cid-1	cid-1 /// WBGene00019629	6.74	6.66	6.8		7.07	7.13	7.34			0.00810362	0.0592702
189094_at	hypothetical protein /// 6-phosphofructo-2-kinase	6-phosphofructo-2-kinase /// WBGene00019295	8.96	9.11	9.34		9.68	9.78	9.66			0.00810375	0.0592702
189429_at	hypothetical protein /// oxidoreductase	oxidoreductase /// WBGene00017640	7.94	8.04	7.83		8.66	8.32	8.54			0.00810375	0.0592702
173561_s_at	hypothetical protein	R12C12.9	10.27	10.38	10.31		9.97	9.64	9.62			0.00810631	0.0592702
179272_at	hypothetical protein /// status:Confirmed	C06B3.6 /// WBGene00007365	10.6	9.95	9.63		12.37	11.96	11.48			0.00813047	0.0594158
194246_x_at	Kex-2 Proprotein Convertase family	kpc-1	9.65	9.78	9.56		8.98	9.03	9.29			0.00814486	0.0594226
190852_at	Glutathione S-Transferase /// locus:gst-13	gst-13 /// WBGene00001761	9.87	10.25	10.19		9.57	9.43	9.36			0.00814513	0.0594226
180254_s_at	hypothetical protein	F32D8.5	7.08	7.23	7.43		7.73	8.02	7.96			0.00814613	0.0594226
178095_at	hypothetical protein	ZC168.3	6.52	6.63	6.66		6.82	6.83	6.91			0.00814836	0.0594226
182361_s_at	hypothetical protein /// status:Confirmed	C05D9.7 /// WBGene00015474	8.77	8.81	8.94		8.46	8.43	8.59			0.00815495	0.0594292
172019_x_at	abnormal cell LINeage	lin-9	7.76	7.95	8.14		8.45	8.61	8.68			0.00816085	0.0594292
191574_at	hypothetical protein /// G-protein coupled receptor	H10E21.2 /// WBGene00019183	6.08	5.98	5.99		5.87	5.81	5.84			0.00816623	0.0594292
172014_x_at	Cell Division Cycle related /// locus:cdc-48.2	cdc-48.2 /// WBGene00008053	7.42	7.44	7.37		7.88	7.64	7.77			0.00816623	0.0594292
177022_at	hypothetical protein	Y55D5A.1	8.49	8.2	8.28		6.88	7.38	7.54			0.00819235	0.0595491
177482_at	AQuaPorin or aquaglyceroporin related /// locus:aqp-11	aqp-11 /// WBGene00000179	8.46	8.63	8.67		8.9	8.92	8.89			0.00819956	0.0595491
185047_at	hypothetical protein /// status:Confirmed	F39H12.3 /// WBGene00018214	8.47	8.67	8.64		9.1	8.9	9.03			0.00820187	0.0595491
193752_s_at	hypothetical protein /// mitochondrial glycerol-3-phosphate dehydrogenase	T25G3.4 /// WBGene00012031	10.13	10.29	10.16		10.57	10.57	10.43			0.00821096	0.0595491
179402_at	hypothetical protein /// status:Partially_confirmed	F52H3.5 /// WBGene00009947	10.56	10.53	10.46		10.16	9.84	10.08			0.00821775	0.0595491
176913_at	Anaphase Promoting Complex; see also mat /// locus:apc-2	apc-2 /// WBGene00000143	8.62	8.74	8.94		9.26	9.32	9.19			0.00821775	0.0595491
191956_at	ASpartyl Protease /// locus:asp-3	asp-3 /// WBGene00000216	13.68	13.68	13.57		13.46	13.46	13.4			0.00822961	0.0595491
189674_at	---	---	6.32	6.11	6.25		5.57	5.65	5.87			0.00823395	0.0595491
194257_x_at	LEVamisole resistant	lev-11	11.16	11.29	11.42		10.9	10.86	10.95			0.00823602	0.0595491
193897_at	hypothetical protein /// Phorbol esters / diacylglycerol binding domain (2 domains)	R12G8.1 /// WBGene00011254	7.52	7.34	7		6.59	6.44	6.31			0.00823813	0.0595491
173320_s_at	hypothetical protein /// status:Confirmed	F09F7.3 /// WBGene00017300	8.98	9.05	8.95		9.24	9.49	9.42			0.00824014	0.0595491
184931_at	hypothetical protein /// status:Partially_confirmed	C33D12.2 /// WBGene00016343	6.3	6.4	6.27		6.89	7.46	7.11			0.00824064	0.0595491
187395_s_at	hypothetical protein /// status:Confirmed	B0361.6 /// WBGene00015160	8.76	8.94	8.9		9.41	9.17	9.38			0.00824071	0.0595491
179886_at	UNCoordinated /// locus:unc-85	unc-85 /// WBGene00006817	6.95	7.23	7.17		7.51	7.7	7.62			0.00824222	0.0595491
183396_s_at	FAR (Factor ARrest) Like /// locus:farl-11	farl-11 /// WBGene00017349	9.17	9.03	9.29		9.54	9.78	9.79			0.00825167	0.0595866
180361_at	hypothetical protein /// status:Partially_confirmed	F42G2.2 /// WBGene00018351	8.62	8.77	8.53		8.02	8.28	8.11			0.00825907	0.0595885
180450_at	hypothetical protein /// status:Confirmed	F52E1.14 /// WBGene00044696	12.57	12.64	12.72		11.84	12.24	12.05			0.00826083	0.0595885
180727_at	hypothetical protein /// status:Confirmed	F49F1.5 /// WBGene00018645	9	8.59	8.33		7.69	7.73	7.57			0.00826469	0.0595885
175222_at	hypothetical protein /// status:Partially_confirmed	K09F5.6 /// WBGene00044698	8.95	8.95	9.25		7.81	8.23	8.34			0.00827244	0.0596137
177516_at	hypothetical protein /// status:Confirmed	T21C9.9 /// WBGene00011895	5.51	5.26	5.28		6.39	6.3	5.89			0.00827932	0.0596194
187643_at	hypothetical protein /// status:Partially_confirmed	F23F12.3 /// WBGene00017751	6.73	6.38	6.01		5.36	5.3	5.4			0.00828173	0.0596194
191704_s_at	aRginyl aa-tRNA syntheTase	rrt-1	11.96	12.01	12.03		11.66	11.83	11.73			0.00830287	0.0597408
186120_at	MOlybdenum Cofactor biosynthesis /// locus:moc-2	moc-2 /// WBGene00003385	11.87	11.7	11.53		11.23	11	11.14			0.00831232	0.0597781
174260_at	Serpentine Receptor, class SX	srsx-34	4.63	4.94	4.81		5.24	5.4	5.25			0.00831938	0.0597982
176769_s_at	Alkyl-Dihydroxyacetonephosphate Synthase /// locus:ads-1	ads-1 /// WBGene00000081	11.83	11.94	11.57		10.97	11.26	11.1			0.00832623	0.0598168
192851_s_at	yeast Glc Seven-like Phosphatases /// locus:gsp-1	gsp-1 /// WBGene00001747	10.49	10.47	10.56		10.26	10.36	10.32			0.00833819	0.0598413
180624_s_at	Prion-like-(Q/N-rich)-domain-bearing protein /// locus:pqn-40	pqn-40 /// WBGene00004127	5.85	5.87	5.85		5.74	5.61	5.64			0.00833819	0.0598413
174678_at	2-oxoglutarate dehydrogenase /// hypothetical protein	WBGene00014098 /// ZK836.2	8.54	8.25	8.52		7.87	8.01	7.8			0.00834572	0.0598646
183054_s_at	Prion-like-(Q/N-rich)-domain-bearing protein	pqn-14	8.22	8.21	8.17		8.38	8.39	8.3			0.00835345	0.0598894
175237_at	GLYcosylation related /// locus:gly-3	gly-3 /// WBGene00001628	9.06	9.23	9.17		9.52	9.4	9.57			0.00837143	0.0599876
191269_at	fatty acid ELOngation /// locus:elo-1	elo-1 /// WBGene00001239	12.29	12.63	12.76		13.22	13.29	13.23			0.00838769	0.0600717
180510_s_at	status:Confirmed /// hypothetical protein	WBGene00014230 /// ZK1128.4	8.15	8.33	8.41		8.82	8.67	8.91			0.00839498	0.0600717
173485_s_at	hypothetical protein	B0546.4	11.09	10.99	10.96		10.36	10.47	10.69			0.00839602	0.0600717
179570_at	hypothetical protein /// status:Partially_confirmed	F11E6.4 /// WBGene00008708	4.21	4.17	4.09		7.02	6.16	5.54			0.00840792	0.0601261
182284_s_at	hypothetical protein /// status:Confirmed	F55A11.7 /// WBGene00010080	5.65	5.63	5.65		6.21	5.91	6.16			0.00841914	0.0601718
190953_at	hypothetical protein /// acyl-CoA dehydrogenase	F54D5.7 /// WBGene00010052	10.7	10.54	10.39		10.01	10.06	9.79			0.00842895	0.0601718
184221_at	Amino Acid Transporter /// locus:aat-7	aat-7 /// WBGene00000008	4.37	4.38	4.34		6.52	6.04	5.37			0.00843254	0.0601718
173222_s_at	anNEXin family /// locus:nex-1	nex-1 /// WBGene00003588	8.69	8.35	8.57		9.17	9.04	9.01			0.00843309	0.0601718
173701_s_at	hypothetical protein /// status:Confirmed	T03D3.5 /// WBGene00020183	5.2	5.32	5.66		6	6.17	6.17			0.00843959	0.0601718
181666_at	hypothetical protein /// status:Partially_confirmed	F31D5.5 /// WBGene00017948	5.48	5.81	5.66		5.23	5.1	5.09			0.00844008	0.0601718
176577_s_at	SMAll /// locus:sma-2	sma-2 /// WBGene00004856	8.9	8.76	8.63		8.37	8.15	8.3			0.00845686	0.0602301
187961_s_at	PaTched Related family /// locus:ptr-3	ptr-3 /// WBGene00004218	7.36	6.86	7.13		6.02	5.97	6.42			0.00845686	0.0602301
192973_s_at	MUscle Positioning /// locus:mup-2	mup-2 /// WBGene00003495	10.74	10.72	10.89		10.46	10.42	10.54			0.00847162	0.0602739
187980_at	proteasome Regulatory Particle, Non-ATPase-like /// locus:rpn-8	rpn-8 /// WBGene00004464	10.21	10.07	10.1		10.41	10.53	10.37			0.00847162	0.0602739
189704_s_at	ATM(ataxia telangectasia mutated)-Like	atl-1	9.6	9.62	9.64		9.91	10.11	10.24			0.00847613	0.0602754
174069_at	Temporarily Assigned Gene name /// locus:tag-234	tag-234 /// WBGene00018874	8.96	9.43	9.11		8.44	8.25	8.51			0.00849027	0.0603454
189481_at	CYtochrome P450 family /// locus:cyp-34A5	cyp-34A5 /// WBGene00015040	6.15	6.46	6.43		5.75	5.9	5.83			0.00850159	0.0603888
179818_at	hypothetical protein /// status:Confirmed	C06G3.3 /// WBGene00015549	8.37	8.35	7.99		9.03	9.13	9.58			0.008505	0.0603888
183764_at	LAG1 (yeast Longevity-Assurance Gene) Related /// locus:lagr-1	lagr-1 /// WBGene00006505	7.48	7.55	7.54		7.41	7.33	7.37			0.00850995	0.0603933
189660_at	hypothetical protein /// aspartyl protease	F59D6.3 /// WBGene00019105	7.51	7.6	8.12		8.69	8.68	9			0.00853042	0.0605079
171905_x_at	hypothetical protein	K10D6.2	10.84	10.87	10.94		10.61	10.42	10.61			0.00855418	0.0606321
174448_s_at	hypothetical protein /// locus:acs-20	F28D1.9 /// WBGene00009218	8.31	8.1	8.28		7.88	7.88	7.94			0.00856317	0.0606321
190024_at	Nematode AStacin protease /// locus:nas-24	nas-24 /// WBGene00003543	6.3	5.88	5.46		4.75	4.72	4.53			0.00856481	0.0606321
186350_at	Small Nuclear Ribonucleoprotein /// locus:snr-6	snr-6 /// WBGene00004919	8.62	8.85	8.82		9.13	9.09	9.13			0.00856524	0.0606321
186293_at	hypothetical protein	D1007.10	7.45	7.57	7.8		8.37	8.09	8.38			0.00857123	0.0606439
176852_at	Serpentine Receptor, class SX /// locus:srsx-5	srsx-5 /// WBGene00022404	6.23	6.44	6.45		5.7	5.84	5.99			0.00860311	0.0608282
181478_s_at	hypothetical protein /// status:Partially_confirmed	F53B1.2 /// WBGene00018735	7.19	7.32	7.39		7.62	7.86	7.87			0.00860597	0.0608282
193880_at	hypothetical protein /// ubiquinol-cytochrome c reductase complexn 11 KD protein	T27E9.2 /// WBGene00012094	11.85	11.86	12.08		12.33	12.31	12.48			0.00861362	0.0608515
182353_at	Insulin receptor SubsTrate homolog /// locus:ist-1	ist-1 /// WBGene00002163	8.44	8.23	8.03		7.24	7.47	7.63			0.0086271	0.0608927
182728_at	hypothetical protein /// status:Partially_confirmed	C50F2.4 /// WBGene00016838	4.77	4.8	4.9		5.05	5.13	5.23			0.00862814	0.0608927
178219_at	TWiK family of potassium channels /// locus:twk-43	twk-43 /// WBGene00006693	6.88	6.93	6.74		6.5	6.25	6.44			0.00863348	0.0608998
175133_at	hypothetical protein /// status:Confirmed	C27F2.9 /// WBGene00043156	6.54	6.82	7.1		7.61	7.59	7.59			0.00864627	0.0609221
176227_s_at	hypothetical protein	Y71H2AM.15	7.56	7.45	7.76		6.78	7.09	7.02			0.00864788	0.0609221
191011_at	Serpentine Receptor, class H /// locus:srh-195	srh-195 /// WBGene00005408	4.66	5.08	5.02		4.26	4.31	4.29			0.0086497	0.0609221
173740_s_at	SULfate Permease family /// locus:sulp-3	sulp-3 /// WBGene00018283	4.21	4.22	4.25		3.96	3.83	4.03			0.00869507	0.0612109
189266_at	hypothetical protein	R53.1	8.36	8.51	8.55		8.74	8.76	8.82			0.00871018	0.0612865
187217_at	status:Confirmed /// hypothetical protein	WBGene00014938 /// Y62E10A.11	8.38	8.52	8.41		8.97	8.75	8.77			0.00871492	0.0612891
183962_at	F-box C protein /// locus:fbxc-36	fbxc-36 /// WBGene00019918	7.69	7.67	7.52		7.3	7.01	7.14			0.00872435	0.0612952
183888_at	DNaJ domain (prokaryotic heat shock protein) /// locus:dnj-24	dnj-24 /// WBGene00001042	4.07	4.23	4.29		4.57	4.65	4.5			0.00872454	0.0612952
186677_s_at	hypothetical protein	Y32H12A.2	6.89	7.16	7.31		7.66	7.77	7.82			0.00874224	0.0613887
191174_s_at	hypothetical protein	asparaginase	8.92	8.98	9.06		8.51	8.69	8.7			0.00875171	0.0614245
181056_at	LIN-24 (Twenty-four) Like	lntl-1	10.13	10.03	10.01		9.87	9.82	9.75			0.0087602	0.0614532
186935_at	Delta and OSM-11-like /// locus:dos-1	dos-1 /// WBGene00013980	5.93	5.88	5.73		6.45	6.25	6.21			0.00876697	0.0614581
185383_at	hypothetical protein	C41D11.3	8.69	8.73	8.58		9.01	9.23	9.36			0.00876966	0.0614581
[truncated: 20,626 more rows]

## Sheet: Acetate
Probe set	Gene Title	Gene Symbol	LA10	LA13	LA16	Control Mean (Log2)	LA12	LA15	LA18	Acetate Mean (Log2)	Fold Change (Geometric)	p-value (a-level: 0.001)	q-value (FDR: 5%)
181270_at	DAF-16/FOXO Controlled, germline Tumor affecting /// locus:dct-7	dct-7 /// WBGene00017488	7.26	7.39	7.45	7.36667	5.5	4.94	5.29	5.24333	-4.35699	0.000251331	0.0273505
176675_at	hypothetical protein /// status:Confirmed	F43H9.4 /// WBGene00018400	11.39	11.69	11.45	11.51	10.13	9.83	9.79	9.91667	-3.01746	0.000350544	0.0316506
189343_at	CYtochrome P450 family /// locus:cyp-34A4	cyp-34A4 /// WBGene00020386	9.08	9.33	9.08	9.16333	7.51	7.62	7.62	7.58333	-2.9897	6.47087e-05	0.0145553
193288_s_at	---	---	10.04	10.12	9.89	10.0167	8.61	8.41	8.39	8.47	-2.92141	9.17471e-05	0.0167131
186419_at	---	---	8.45	8.73	8.57	8.58333	6.84	7.25	7.15	7.08	-2.83497	0.000524623	0.0374742
172632_x_at	locus:nspe-4 /// hypothetical protein	WBGene00012589 /// Y38E10A.11	7.96	7.86	8.1	7.97333	6.59	6.54	6.61	6.58	-2.62685	4.35515e-05	0.0125717
189984_s_at	hypothetical protein /// N-methyltransferase	N-methyltransferase /// WBGene00011573	9.76	9.73	9.74	9.74333	8.5	8.12	8.45	8.35667	-2.61474	0.000315533	0.0302059
174281_at	status:Confirmed /// hypothetical protein	WBGene00022314 /// Y77E11A.14	9.85	9.75	9.76	9.78667	8.82	8.49	8.4	8.57	-2.32409	0.000760313	0.0454324
180476_at	hypothetical protein /// status:Confirmed	K07E1.1 /// WBGene00019489	11.04	11.15	11.3	11.1633	9.99	9.98	10.04	10.0033	-2.23457	0.000116677	0.0188292
190977_s_at	hypothetical protein /// locus:tatn-1	F42D1.2 /// WBGene00009628	10.32	10.39	10.41	10.3733	9.34	9.07	9.23	9.21333	-2.23457	0.000152033	0.0206823
185162_at	status:Partially_confirmed /// hypothetical protein	WBGene00013650 /// Y105C5B.9	8.61	8.52	8.55	8.56	7.4	7.41	7.46	7.42333	-2.19872	3.89989e-06	0.00396539
173335_s_at	Downstream Of DAF-16 (regulated by DAF-16) /// locus:dod-3	dod-3 /// WBGene00016052	11.28	11.27	11.34	11.2967	10.38	10.14	10.27	10.2633	-2.04675	0.000142466	0.0203602
179295_s_at	SideroFleXiN (mitochondrial iron transporter) /// locus:sfxn-1.5	sfxn-1.5 /// WBGene00011440	9.04	8.86	8.84	8.91333	7.97	7.97	7.88	7.94	-1.96337	0.000157899	0.0211619
190009_at	hypothetical protein /// ERG-3 like protein	F49E12.10 /// WBGene00009903	7.46	7.45	7.43	7.44667	6.65	6.47	6.52	6.54667	-1.86607	7.79773e-05	0.0157617
172303_x_at	hypothetical protein /// status:Confirmed	W05H9.3 /// WBGene00021050	10.1	10.14	10.2	10.1467	9.27	9.32	9.18	9.25667	-1.85318	5.95655e-05	0.0139561
178900_s_at	hypothetical protein	F45D3.4	12.01	12.14	12.25	12.1333	11.17	11.34	11.28	11.2633	-1.82766	0.000522417	0.0374742
192885_s_at	hypothetical protein	F53E4.1	9.37	9.55	9.56	9.49333	8.74	8.65	8.58	8.65667	-1.78592	0.00041072	0.0328245
182917_at	hypothetical protein /// status:Partially_confirmed	F37B12.1 /// WBGene00009504	8.83	9	9	8.94333	8.21	7.99	8.13	8.11	-1.7818	0.000626293	0.0403592
188716_s_at	MoLTing defective /// locus:mlt-7	mlt-7 /// WBGene00022743	10.34	10.37	10.51	10.4067	9.6	9.58	9.62	9.6	-1.74917	0.00011397	0.0187581
186755_s_at	hypothetical protein	T19H5.4	11.65	11.59	11.52	11.5867	10.85	10.89	10.76	10.8333	-1.68568	0.000150338	0.0206823
179491_at	status:Partially_confirmed /// hypothetical protein	WBGene00014052 /// ZK669.2	6.45	6.52	6.58	6.51667	5.74	5.78	5.78	5.76667	-1.68179	4.6985e-05	0.0127765
176003_at	Nuclear Hormone Receptor family /// locus:nhr-99	nhr-99 /// WBGene00003689	8.86	9.11	8.97	8.98	8.27	8.27	8.17	8.23667	-1.67404	0.000733956	0.0441385
179360_s_at	hypothetical protein /// status:Partially_confirmed	T16G1.7 /// WBGene00011801	10.43	10.64	10.52	10.53	9.85	9.78	9.79	9.80667	-1.65099	0.000363008	0.0316972
175618_s_at	Branched Chain AminoTransferase /// locus:bcat-1	bcat-1 /// WBGene00001149	11.18	11.09	11.11	11.1267	10.54	10.32	10.35	10.4033	-1.65099	0.000616576	0.0403592
193649_s_at	PhenylAlanine Hydroxylase /// locus:pah-1	pah-1 /// WBGene00000240	11.46	11.39	11.62	11.49	10.82	10.73	10.79	10.78	-1.6358	0.000626741	0.0403592
188470_s_at	hypothetical protein /// protease	protease /// WBGene00022610	9.74	9.82	9.81	9.79	9.16	9.11	9.02	9.09667	-1.61702	0.000134348	0.0195409
190760_at	hypothetical protein /// locus:mboa-1	B0395.2 /// WBGene00007174	8.28	8.18	8.14	8.2	7.69	7.57	7.57	7.61	-1.50525	0.00051674	0.0374742
191827_at	P-GlycoProtein related /// locus:pgp-10	pgp-10 /// WBGene00004004	8.88	8.97	8.9	8.91667	8.41	8.29	8.3	8.33333	-1.49831	0.000245123	0.0268962
180945_s_at	hypothetical protein	F49C12.7	7.83	7.95	7.81	7.86333	7.33	7.3	7.25	7.29333	-1.48452	0.000326122	0.0310611
177279_at	hypothetical protein	M60.4	13.41	13.28	13.35	13.3467	12.85	12.79	12.74	12.7933	-1.46747	0.000356506	0.0316506
193049_at	Nuclear Hormone Receptor family	nhr-34	10.75	10.64	10.64	10.6767	10.16	10.13	10.14	10.1433	-1.44727	0.000145128	0.0203602
190076_at	SUPpressor	sup-12	10.09	9.99	10.09	10.0567	9.51	9.54	9.57	9.54	-1.43065	0.000161912	0.0215458
174839_at	ForKHead transcription factor family	fkh-7	10.31	10.27	10.32	10.3	9.86	9.8	9.69	9.78333	-1.43065	0.000579104	0.0386681
191679_s_at	OligoPeptide Transporter /// locus:pept-3	opt-3 /// WBGene00003878	8.78	8.84	8.97	8.86333	8.37	8.33	8.34	8.34667	-1.43065	0.000840529	0.0490685
178299_at	hypothetical protein /// status:Confirmed	K02C4.5 /// WBGene00010503	9.73	9.76	9.66	9.71667	9.24	9.26	9.14	9.21333	-1.41748	0.00044863	0.0346405
174720_at	Insulin receptor SubsTrate homolog /// locus:ist-1	ist-1 /// WBGene00002163	8.98	9	8.94	8.97333	8.44	8.52	8.47	8.47667	-1.41095	7.05362e-05	0.0151737
191174_s_at	hypothetical protein	asparaginase	8.92	8.98	9.06	8.98667	8.53	8.48	8.5	8.50333	-1.39797	0.000359301	0.0316506
179927_at	hypothetical protein /// status:Confirmed	T07D3.4 /// WBGene00020307	9.65	9.67	9.6	9.64	9.22	9.11	9.15	9.16	-1.39474	0.000233152	0.0260798
188003_s_at	RuNT related /// locus:rnt-1	rnt-1 /// WBGene00004393	6.74	6.79	6.81	6.78	6.34	6.33	6.25	6.30667	-1.38831	0.000178452	0.0229336
177786_at	hypothetical protein /// status:Confirmed	F44A6.5 /// WBGene00009677	8.72	8.75	8.84	8.77	8.34	8.27	8.29	8.3	-1.38511	0.000350865	0.0316506
175297_at	hypothetical protein	D1046.5	11.29	11.32	11.23	11.28	10.9	10.79	10.75	10.8133	-1.38191	0.000857449	0.0498091
188008_s_at	locus:zig-7 /// 2 (Zwei) IG-domain protein	WBGene00006984 /// zig-7	9.82	9.9	9.94	9.88667	9.45	9.36	9.48	9.43	-1.37237	0.000824926	0.0483691
193392_at	Unidentified Vitellogenin-linked Transcript /// locus:cal-5	uvt-2 /// WBGene00006861	10.26	10.2	10.29	10.25	9.82	9.73	9.84	9.79667	-1.3692	0.000455684	0.034898
176682_at	hypothetical protein /// status:Partially_confirmed	F35B3.7 /// WBGene00018033	8.59	8.64	8.65	8.62667	8.16	8.13	8.24	8.17667	-1.36604	0.000282599	0.0282043
192296_at	hypothetical protein /// locus:acs-3	T08B1.6 /// WBGene00020343	7.59	7.65	7.73	7.65667	7.24	7.2	7.18	7.20667	-1.36604	0.000525274	0.0374742
176802_s_at	hypothetical protein	F47D12.9	10.06	10	10.02	10.0267	9.6	9.64	9.51	9.58333	-1.35974	0.000468267	0.0354278
173014_at	NEPrilysin metallopeptidase family /// locus:nep-1	nep-1 /// WBGene00013926	9.24	9.36	9.37	9.32333	8.84	8.91	8.89	8.88	-1.35974	0.000685233	0.0427144
192564_at	Nuclear Hormone Receptor family /// locus:nhr-232	nhr-232 /// WBGene00012494	8.36	8.42	8.3	8.36	7.9	7.96	7.9	7.92	-1.3566	0.000388171	0.0322812
175490_at	---	---	12.07	12.11	12.14	12.1067	11.62	11.65	11.73	11.6667	-1.3566	0.000337381	0.031494
190858_s_at	H(+)MyoInositol coTransporter /// locus:hmit-1.3	hmit-1.3 /// WBGene00010811	9.78	9.71	9.73	9.74	9.35	9.27	9.33	9.31667	-1.34102	0.000184017	0.0231726
192034_s_at	hypothetical protein	D1009.1	8.64	8.74	8.74	8.70667	8.29	8.29	8.29	8.29	-1.33484	0.000235616	0.026159
186343_s_at	hypothetical protein	Y54E5A.8	9.43	9.31	9.39	9.37667	8.98	8.93	8.97	8.96	-1.33484	0.000411115	0.0328245
180309_s_at	hypothetical protein	F49E2.5	9.54	9.47	9.48	9.49667	9.1	9.09	9.06	9.08333	-1.33176	7.76906e-05	0.0157617
190598_at	TetraSPanin family	tsp-10	11.06	11.13	11.15	11.1133	10.71	10.7	10.71	10.7067	-1.32562	0.000121511	0.0189929
181325_s_at	hypothetical protein /// hypothetical protein /// status:Partially_confirmed	C17B7.2 /// T28A11.2 /// WBGene00015876	8.49	8.61	8.55	8.55	8.15	8.19	8.11	8.15	-1.31951	0.000656059	0.0413575
173446_s_at	abnormal cell LINeage /// locus:lin-1	lin-1 /// WBGene00002990	9.4	9.44	9.41	9.41667	9.06	8.95	9.05	9.02	-1.31646	0.00043438	0.0339513
173561_s_at	hypothetical protein	R12C12.9	10.27	10.38	10.31	10.32	9.91	9.96	9.92	9.93	-1.31039	0.000393988	0.0322812
191616_at	hypothetical protein /// Putative membrane protein	F32G8.4 /// WBGene00009340	10.6	10.63	10.71	10.6467	10.31	10.24	10.28	10.2767	-1.29235	0.000661026	0.0414811
193520_at	SMAll	sma-5	7.1	7.16	7.12	7.12667	6.8	6.8	6.7	6.76667	-1.28343	0.000672594	0.0420663
192353_at	Non-specific Lipid Transfer protein /// locus:nlt-1	nlt-1 /// WBGene00003773	11.92	11.91	11.85	11.8933	11.54	11.54	11.54	11.54	-1.27751	8.56771e-05	0.0160493
185244_at	Serpentine Receptor, class G (gamma) /// locus:srg-34	srg-34 /// WBGene00005191	6.7	6.72	6.7	6.70667	6.4	6.41	6.3	6.37	-1.26284	0.000708446	0.043389
188906_s_at	abnormal DAuer Formation	daf-3	9.5	9.48	9.5	9.49333	9.15	9.2	9.13	9.16	-1.25992	0.00010783	0.0185616
192803_at	hypothetical protein /// Zinc finger, C3HC4 type (RING finger)	C01G6.4 /// WBGene00007226	9.77	9.87	9.8	9.81333	9.51	9.51	9.48	9.5	-1.24258	0.000557579	0.037842
193759_at	Helix Loop Helix	hlh-1	7.26	7.29	7.32	7.29	6.97	6.94	7.03	6.98	-1.23971	0.000606962	0.0399594
180759_at	hypothetical protein /// status:Partially_confirmed	F36H9.2 /// WBGene00018111	5.07	5.06	5.02	5.05	4.8	4.71	4.76	4.75667	-1.22547	0.000627763	0.0403592
190573_at	NEK (NEver in mitosis Kinase) Like /// locus:nekl-3	nekl-3 /// WBGene00008956	9.08	9.02	9.09	9.06333	8.79	8.78	8.76	8.77667	-1.21982	0.000262285	0.0273505
185476_at	BTB and MATH domain containing	bath-44	8.86	8.86	8.93	8.88333	8.61	8.61	8.58	8.6	-1.217	0.000366808	0.0317162
173304_at	hypothetical protein	Y48B6A.6	6.67	6.65	6.69	6.67	6.43	6.38	6.36	6.39	-1.21419	0.000298904	0.029363
185043_s_at	status:Partially_confirmed /// hypothetical protein	WBGene00013242 /// Y56A3A.30	7.31	7.26	7.28	7.28333	7.03	7.03	6.96	7.00667	-1.21139	0.000548031	0.0378308
192709_at	hypothetical protein /// haloacid dehalogenase-like hydrolase	F09C3.2 /// WBGene00008610	10.36	10.31	10.3	10.3233	10.06	10.04	10.07	10.0567	-1.20303	0.000203404	0.0244282
179803_at	Caenorhabditis KU /// locus:cku-70	cku-70 /// WBGene00000519	7.54	7.57	7.52	7.54333	7.28	7.3	7.26	7.28	-1.20025	0.000143258	0.0203602
174871_at	AuTophaGy (yeast Atg homolog)	atg-18	10.64	10.66	10.66	10.6533	10.4	10.39	10.39	10.3933	-1.19748	4.0303e-06	0.00396539
187019_at	hypothetical protein /// status:Confirmed	F37C12.10 /// WBGene00018153	8.25	8.32	8.25	8.27333	8.02	8.03	8.03	8.02667	-1.18646	0.000471173	0.0355045
191060_at	TransThyretin-Related family domain /// locus:ttr-46	ttr-46 /// WBGene00011571	11.95	11.91	11.94	11.9333	11.71	11.68	11.71	11.7	-1.17555	0.000117413	0.0188292
178986_s_at	hypothetical protein	H24G06.1	8.41	8.43	8.4	8.41333	8.2	8.15	8.2	8.18333	-1.17283	0.000259323	0.0273505
179086_s_at	hypothetical protein	B0379.1	10.66	10.61	10.66	10.6433	10.38	10.44	10.42	10.4133	-1.17283	0.000691424	0.0429493
172187_x_at	hypothetical protein	Y54G2A.26	6.91	6.91	6.89	6.90333	6.68	6.73	6.69	6.7	-1.15136	0.000259123	0.0273505
174400_s_at	hypothetical protein /// transcription factor IIH subunit	T16H12.4 /// WBGene00011814	8.12	8.15	8.14	8.13667	7.97	8.01	7.98	7.98667	-1.10957	0.000548647	0.0378308
183165_s_at	hypothetical protein /// status:Partially_confirmed	R09A1.2 /// WBGene00019972	4.12	4.14	4.15	4.13667	4	4	3.98	3.99333	-1.10445	0.000204189	0.0244282
180753_at	Nuclear Hormone Receptor family /// locus:nhr-249	nhr-249 /// WBGene00022726	3.33	3.3	3.31	3.31333	3.19	3.17	3.18	3.18	-1.09682	0.00022492	0.0257328
178434_at	hypothetical protein /// status:Predicted	F57G4.1 /// WBGene00010206	3.46	3.47	3.47	3.46667	3.35	3.33	3.35	3.34333	-1.08925	7.81238e-05	0.0157617
183902_at	hypothetical protein /// locus:msra-1	F43E2.5 /// WBGene00018393	10.74	10.73	10.72	10.73	10.61	10.6	10.62	10.61	-1.08673	0.000124726	0.0189929
172658_x_at	hypothetical protein /// status:Partially_confirmed	C03B8.1 /// WBGene00015384	3.9	3.9	3.9	3.9	3.8	3.79	3.82	3.80333	-1.0693	0.00039358	0.0322812
193755_s_at	Protein Disulfide Isomerase /// locus:pdi-3	pdi-3 /// WBGene00003964	12.16	12.16	12.16	12.16	12.06	12.08	12.09	12.0767	-1.05946	0.000699578	0.0430367
183449_s_at	Dietary Restriction Response (WT but not eat-2 lifespan increased) /// locus:drr-1	drr-1 /// WBGene00009741	8.44	8.43	8.45	8.44	8.56	8.54	8.54	8.54667	1.07674	0.000268046	0.0274382
173472_s_at	locus:daf-22 /// hypothetical protein	WBGene00013284 /// Y57A10C.6	9.38	9.39	9.37	9.38	9.54	9.54	9.5	9.52667	1.10701	0.000541944	0.0378308
177869_at	hypothetical protein /// status:Partially_confirmed	T11G6.7 /// WBGene00011721	4.18	4.18	4.16	4.17333	4.32	4.34	4.32	4.32667	1.11214	8.36435e-05	0.0160493
189704_s_at	ATM(ataxia telangectasia mutated)-Like	atl-1	9.6	9.62	9.64	9.62	9.82	9.79	9.85	9.82	1.1487	0.000656059	0.0413575
180473_s_at	yeast SEC homolog /// locus:sec-3	sec-3 /// WBGene00018703	7.84	7.9	7.88	7.87333	8.09	8.05	8.09	8.07667	1.15136	0.000776701	0.0461179
189042_at	hypothetical protein /// locus:tkt-1	transketolase /// WBGene00008506	10.24	10.26	10.25	10.25	10.46	10.5	10.47	10.4767	1.17013	7.02107e-05	0.0151737
179041_at	hypothetical protein	C09G9.2	8.16	8.21	8.2	8.19	8.42	8.42	8.42	8.42	1.17283	0.000113378	0.0187581
186717_at	hypothetical protein /// status:Confirmed	F42A8.3 /// WBGene00009627	8.41	8.4	8.45	8.42	8.64	8.65	8.7	8.66333	1.18372	0.000535957	0.0378052
187265_at	hypothetical protein /// status:Confirmed	F30B5.4 /// WBGene00017934	8.7	8.71	8.65	8.68667	8.93	8.96	8.95	8.94667	1.19748	0.000224631	0.0257328
171760_x_at	hypothetical protein	F56D2.6	8.47	8.44	8.46	8.45667	8.68	8.73	8.76	8.72333	1.20303	0.000433759	0.0339513
192179_s_at	hypothetical protein /// Giant secretory protein I-C	B0303.14 /// WBGene00015132	7.15	7.23	7.23	7.20333	7.48	7.5	7.48	7.48667	1.217	0.000499716	0.0366257
177264_at	hypothetical protein /// status:Confirmed	M110.3 /// WBGene00010913	8.07	7.99	8.07	8.04333	8.33	8.33	8.37	8.34333	1.23114	0.000548647	0.0378308
182068_at	hypothetical protein /// status:Partially_confirmed	T05F1.11 /// WBGene00011495	10.17	10.16	10.21	10.18	10.51	10.48	10.49	10.4933	1.24258	5.89979e-05	0.0139561
190988_at	hypothetical protein	ZC410.5	11.39	11.39	11.43	11.4033	11.67	11.77	11.72	11.72	1.24545	0.000571078	0.0384055
194057_at	hypothetical protein	F08A8.1	7.18	7.28	7.28	7.24667	7.59	7.58	7.58	7.58333	1.26284	0.00055128	0.0378308
184982_s_at	hypothetical protein /// status:Partially_confirmed	F56C11.3 /// WBGene00018955	7.57	7.56	7.5	7.54333	7.88	7.88	7.88	7.88	1.26284	0.00010368	0.0183523
181200_at	hypothetical protein /// status:Partially_confirmed	T09B4.2 /// WBGene00020376	8.28	8.27	8.27	8.27333	8.62	8.63	8.63	8.62667	1.27751	1.89877e-07	0.00117745
179029_s_at	hypothetical protein /// status:Partially_confirmed	F01G4.5 /// WBGene00008504	10.38	10.35	10.38	10.37	10.73	10.74	10.73	10.7333	1.28639	4.22681e-06	0.00396539
188837_at	hypothetical protein /// locus:pdp-1	phosphatase /// WBGene00022832	7.51	7.43	7.46	7.46667	7.82	7.81	7.89	7.84	1.29534	0.000405334	0.0328044
185591_at	hypothetical protein /// status:Partially_confirmed	H41C03.1 /// WBGene00019268	8.61	8.52	8.63	8.58667	8.95	8.98	8.97	8.96667	1.30134	0.000406631	0.0328044
176002_at	hypothetical protein /// status:Partially_confirmed	M02H5.8 /// WBGene00019744	6.04	6.01	5.93	5.99333	6.43	6.35	6.35	6.37667	1.30435	0.000821413	0.0483141
180397_at	hypothetical protein /// status:Partially_confirmed	T20F7.1 /// WBGene00020630	6.99	7.01	6.9	6.96667	7.38	7.42	7.33	7.37667	1.32869	0.000656852	0.0413575
184931_at	hypothetical protein /// status:Partially_confirmed	C33D12.2 /// WBGene00016343	6.3	6.4	6.27	6.32333	6.72	6.72	6.77	6.73667	1.33176	0.000636627	0.0407681
172813_x_at	DNaJ domain (prokaryotic heat shock protein) /// locus:dnj-2	dnj-2 /// WBGene00001020	8.15	8.26	8.21	8.20667	8.61	8.63	8.66	8.63333	1.34412	0.000258764	0.0273505
192262_at	hypothetical protein	R11A5.4	12.21	12.19	12.27	12.2233	12.59	12.72	12.66	12.6567	1.35035	0.000628092	0.0403592
186761_at	PreFolDin (molecular chaperone) /// locus:pfd-1	pfd-1 /// WBGene00007443	9.03	9.09	9.01	9.04333	9.44	9.54	9.46	9.48	1.35347	0.000357718	0.0316506
178615_s_at	hypothetical protein	T12G3.2	9.27	9.18	9.32	9.25667	9.71	9.65	9.72	9.69333	1.35347	0.000712243	0.043389
178804_at	hypothetical protein /// status:Partially_confirmed	F57B1.5 /// WBGene00010188	9.15	9.15	9.15	9.15	9.61	9.62	9.58	9.60333	1.3692	2.95019e-06	0.00396539
181278_s_at	status:Confirmed /// hypothetical protein	WBGene00013577 /// Y76A2B.5	10.72	10.67	10.62	10.67	11.11	11.11	11.22	11.1467	1.39152	0.000517685	0.0374742
189403_s_at	Multidrug Resistance Protein family	mrp-5	9.72	9.75	9.74	9.73667	10.2	10.25	10.2	10.2167	1.39474	1.41432e-05	0.00675276
190851_at	ALdehyde deHydrogenase	alh-1	12.11	12.08	12.01	12.0667	12.59	12.57	12.5	12.5533	1.4012	0.000269073	0.0274382
176873_s_at	status:Confirmed /// hypothetical protein	WBGene00022776 /// ZK616.6	9.39	9.34	9.42	9.38333	9.81	9.92	9.89	9.87333	1.40444	0.000261984	0.0273505
189598_s_at	hypothetical protein	ZC376.7	8.3	8.28	8.4	8.32667	8.77	8.87	8.81	8.81667	1.40444	0.000483737	0.0360173
190828_at	TransThyretin-Related family domain /// locus:ttr-22	ttr-22 /// WBGene00011450	9.18	9.21	9.21	9.2	9.66	9.66	9.78	9.7	1.41421	0.000265298	0.0273505
180926_at	Serpentine Receptor, class W /// locus:srw-96	srw-96 /// WBGene00005843	4.01	3.9	3.87	3.92667	4.39	4.48	4.42	4.43	1.41748	0.000552451	0.0378308
176915_at	FATty acid desaturase /// locus:fat-1	fat-1 /// WBGene00001393	10.57	10.53	10.6	10.5667	11.06	11.08	11.08	11.0733	1.42076	1.86734e-05	0.00750517
193942_s_at	P21-Activated Kinase family	pak-2	7.56	7.48	7.51	7.51667	8.02	7.98	8.12	8.04	1.43727	0.000392967	0.0322812
174330_at	PhosphatidylSerine SYnthase /// locus:pssy-1	pssy-1 /// WBGene00013920	6.71	6.77	6.86	6.78	7.34	7.33	7.28	7.31667	1.45062	0.000346193	0.0316506
189155_at	hypothetical protein	C46C11.1	7.85	7.7	7.82	7.79	8.3	8.35	8.35	8.33333	1.45734	0.000369199	0.0317766
193162_s_at	hypothetical protein	F08C6.2	7.86	7.78	7.81	7.81667	8.41	8.37	8.3	8.36	1.45734	0.000165447	0.0218612
176663_s_at	UNCoordinated	unc-44	8.72	8.52	8.62	8.62	9.15	9.19	9.17	9.17	1.46409	0.000731227	0.0441158
178315_at	hypothetical protein	K08C7.7	7.69	7.84	7.75	7.76	8.38	8.3	8.28	8.32	1.47427	0.000461613	0.0350658
173699_s_at	hypothetical protein /// status:Confirmed	C09G9.1 /// WBGene00007492	9.71	9.75	9.8	9.75333	10.36	10.35	10.26	10.3233	1.48452	0.000156658	0.0211466
191459_s_at	hypothetical protein /// Zinc-binding dehydrogenases	F39B2.3 /// WBGene00009554	7.51	7.39	7.52	7.47333	8.11	8	8.06	8.05667	1.49831	0.000373089	0.0319647
192225_at	hypothetical protein /// serine-pyruvate aminotransferase	T14D7.1 /// WBGene00011767	9.64	9.77	9.73	9.71333	10.34	10.29	10.29	10.3067	1.50873	0.000144372	0.0203602
176916_at	---	---	5.22	5.21	5.25	5.22667	5.88	5.87	5.72	5.82333	1.51222	0.000357928	0.0316506
181481_at	hypothetical protein	F17C11.7	8.47	8.57	8.58	8.54	9.22	9.09	9.12	9.14333	1.51922	0.000332307	0.0313321
181252_at	status:Partially_confirmed /// hypothetical protein	WBGene00013576 /// Y76A2B.4	7.9	7.9	8.03	7.94333	8.5	8.55	8.59	8.54667	1.51922	0.00028238	0.0282043
184548_s_at	LETM1 (Leucine zipper, EF-hand, TransMembrane mitochondrial protein) homolog	letm-1	8.44	8.35	8.4	8.39667	9.02	8.98	9.13	9.04333	1.56555	0.000237785	0.0262445
192383_s_at	hypothetical protein	R151.2	10.46	10.43	10.53	10.4733	11.09	11.06	11.22	11.1233	1.56917	0.000345452	0.0316506
188806_at	hypothetical protein /// EGF domains	C05D12.2 /// WBGene00007340	8.29	8.46	8.27	8.34	8.98	9.02	8.98	8.99333	1.5728	0.000451125	0.0346904
183367_at	hypothetical protein /// status:Partially_confirmed	M02D8.5 /// WBGene00019731	5.9	6.06	5.88	5.94667	6.56	6.62	6.63	6.60333	1.57644	0.000422462	0.0333053
173192_s_at	status:Confirmed /// hypothetical protein	WBGene00013358 /// Y60A3A.7	8.31	8.32	8.28	8.30333	9.04	8.97	8.89	8.96667	1.58374	0.000122939	0.0189929
188760_at	hypothetical protein	phosphofructokinase	10.6	10.72	10.61	10.6433	11.4	11.32	11.24	11.32	1.59844	0.000354354	0.0316506
172923_x_at	LETM1 (Leucine zipper, EF-hand, TransMembrane mitochondrial protein) homolog	letm-1	8.73	8.72	8.79	8.74667	9.42	9.4	9.48	9.43333	1.60956	2.96262e-05	0.0108995
183541_at	COenzyme Q (ubiquinone) biosynthesis /// locus:coq-1	coq-1 /// WBGene00000761	9.12	9.07	9.14	9.11	9.79	9.74	9.9	9.81	1.6245	0.000171436	0.0224941
187384_s_at	hypothetical protein /// LEThal /// status:Confirmed	C56G2.7 /// let-767 /// WBGene00016981	10.76	10.91	10.87	10.8467	11.45	11.55	11.65	11.55	1.62826	0.000652621	0.0413575
181726_at	INneXin	inx-18	6.49	6.35	6.36	6.4	7.22	7.1	7	7.10667	1.63203	0.000820997	0.0483141
180587_at	hypothetical protein /// status:Predicted	F41E6.7 /// WBGene00018288	7.01	6.97	6.99	6.99	7.57	7.81	7.72	7.7	1.6358	0.00056035	0.037842
188761_s_at	hypothetical protein	phosphofructokinase	10.76	10.92	10.92	10.8667	11.6	11.58	11.55	11.5767	1.6358	0.000211811	0.0249951
175021_at	ACyLtransferase-like	acl-4	9.14	9.25	9.19	9.19333	9.92	10.01	9.8	9.91	1.64338	0.000475366	0.0356772
179620_s_at	hypothetical protein /// status:Confirmed	T10G3.3 /// WBGene00011694	7.89	8.13	8.1	8.04	8.77	8.78	8.72	8.75667	1.64338	0.000769604	0.0458416
187806_s_at	hypothetical protein	K07E3.4	10.76	10.7	10.75	10.7367	11.45	11.47	11.45	11.4567	1.64718	3.35972e-06	0.00396539
193875_s_at	Cyclin-Dependent Kinase family /// locus:cdk-5	cdk-5 /// WBGene00000407	8.19	8.29	8.42	8.3	8.99	9.1	9.01	9.03333	1.66248	0.000603142	0.0398478
182578_at	hypothetical protein /// locus:mtp-18	T13C5.8 /// WBGene00077690	7.82	7.85	7.88	7.85	8.57	8.57	8.63	8.59	1.67018	9.72139e-06	0.00588395
187964_at	hypothetical protein /// lipase	lipase /// WBGene00010062	8.02	7.9	8.11	8.01	8.71	8.81	8.73	8.75	1.67018	0.000406352	0.0328044
193391_at	Maternal Effect Lethal /// locus:mel-26	mel-26 /// WBGene00003209	9.4	9.4	9.49	9.43	10.08	10.26	10.23	10.19	1.69349	0.000274934	0.0278843
174832_at	hypothetical protein	C46C11.1	7.59	7.47	7.59	7.55	8.37	8.27	8.29	8.31	1.69349	0.000112121	0.0187581
177497_at	hypothetical protein /// status:Confirmed	F02E9.1 /// WBGene00008528	8.52	8.72	8.56	8.6	9.31	9.41	9.4	9.37333	1.70921	0.00035845	0.0316506
186449_at	hypothetical protein	Y46G5A.19	6.29	6.47	6.31	6.35667	7.15	7.12	7.12	7.13	1.70921	0.000180847	0.0230599
192515_at	hypothetical protein /// interferon-related protein PC4 like	F58B3.6 /// WBGene00010232	9.96	9.74	9.79	9.83	10.66	10.58	10.59	10.61	1.71713	0.000393988	0.0322812
187136_s_at	ACyLtransferase-like	acl-4	8.65	8.65	8.55	8.61667	9.45	9.43	9.32	9.4	1.7211	0.000116529	0.0188292
193245_s_at	Nuclear Hormone Receptor family /// locus:nhr-22	nhr-22 /// WBGene00003621	7.21	7.23	7.41	7.28333	8.1	8.11	8.03	8.08	1.73708	0.000310513	0.0300318
186529_at	hypothetical protein	Y116A8C.28	8.31	8.29	8.11	8.23667	9.01	9.05	9.08	9.04667	1.75321	0.000264609	0.0273505
193891_at	ACOnitase /// locus:aco-1	aco-1 /// WBGene00000040	10.81	10.67	10.86	10.78	11.55	11.63	11.63	11.6033	1.76949	0.000195505	0.0239756
171782_x_at	hypothetical protein /// cysteine synthase	C17G1.7 /// WBGene00007653	8	7.98	7.94	7.97333	8.78	8.83	8.78	8.79667	1.76949	4.50199e-06	0.00402242
178259_at	hypothetical protein /// status:Confirmed	F36A2.3 /// WBGene00009453	10.21	10.27	10.42	10.3	11.07	11.21	11.09	11.1233	1.76949	0.000416817	0.0331388
189401_s_at	hypothetical protein /// carboxylesterase	carboxylesterase /// WBGene00013874	6.02	5.95	6.18	6.05	6.9	7.01	6.83	6.91333	1.81924	0.00055101	0.0378308
193882_at	hypothetical protein	C46F11.2	10.6	10.48	10.67	10.5833	11.37	11.46	11.52	11.45	1.82344	0.00025227	0.0273505
189484_at	hypothetical protein /// cysteine synthase	C17G1.7 /// WBGene00007653	8.52	8.51	8.61	8.54667	9.4	9.41	9.45	9.42	1.83189	1.58006e-05	0.00688552
172023_x_at	Kinesin-Like Protein	klp-11	9.2	9.16	9.18	9.18	10.03	10.01	10.12	10.0533	1.83189	1.66535e-05	0.00694378
180849_at	hypothetical protein /// status:Confirmed	C04C11.2 /// WBGene00007296	8.83	8.8	8.93	8.85333	9.72	9.74	9.72	9.72667	1.83189	2.56809e-05	0.00963702
177009_at	hypothetical protein	Y54G2A.17	6.16	6.09	6.36	6.20333	6.99	7.15	7.1	7.08	1.83613	0.000726469	0.0439702
193629_at	hypothetical protein /// steroidogenic acute regulatory protein like	F52F12.7 /// WBGene00009940	9.39	9.41	9.35	9.38333	10.22	10.31	10.32	10.2833	1.86607	1.58153e-05	0.00688552
178574_at	hypothetical protein /// status:Confirmed	F43G9.4 /// WBGene00009667	8.22	8.1	8.17	8.16333	9.05	9.05	9.1	9.06667	1.87038	1.97342e-05	0.00771402
173453_s_at	Kinesin-Like Protein	klp-11	6.85	6.96	6.79	6.86667	7.79	7.74	7.79	7.77333	1.87471	6.5938e-05	0.0145553
191440_at	UDP-GlucuronosylTransferase /// locus:ugt-47	ugt-47 /// WBGene00011006	5.61	5.58	5.57	5.58667	6.5	6.5	6.5	6.5	1.88339	1.79694e-07	0.00117745
181099_at	hypothetical protein /// status:Partially_confirmed	F54C1.1 /// WBGene00018789	4.8	5.01	5.01	4.94	5.92	5.92	5.79	5.87667	1.9141	0.000340364	0.0316151
187760_at	hypothetical protein /// status:Confirmed	C05D2.8 /// WBGene00015469	8.6	8.73	8.81	8.71333	9.55	9.61	9.81	9.65667	1.92297	0.000693579	0.0429493
184420_at	status:Partially_confirmed /// hypothetical protein	WBGene00012466 /// Y17G7B.13	6.61	6.43	6.54	6.52667	7.48	7.55	7.42	7.48333	1.94082	0.000120042	0.0189929
176875_at	Pyruvate DeHydogenase Kinase /// locus:pdhk-2	pdhk-2 /// WBGene00022719	8.86	9.05	9.15	9.02	9.86	10.07	10.01	9.98	1.94531	0.00080933	0.0479037
175553_at	hypothetical protein /// status:Confirmed	K02G10.3 /// WBGene00019345	7.03	7.26	7.24	7.17667	8.2	8.2	8.04	8.14667	1.95884	0.000436085	0.0339513
188727_s_at	hypothetical protein	R31.2	8.7	8.5	8.43	8.54333	9.62	9.48	9.5	9.53333	1.98618	0.000422008	0.0333053
185588_at	hypothetical protein /// status:Confirmed	K02G10.1 /// WBGene00019344	8.69	8.56	8.57	8.60667	9.66	9.6	9.56	9.60667	2	3.95293e-05	0.0120493
191512_at	Serine Palmitoyl Transferase famiLy /// locus:sptl-3	sptl-3 /// WBGene00011932	7.73	7.94	7.95	7.87333	9.02	8.83	8.8	8.88333	2.01391	0.000529179	0.0376098
191066_s_at	UDP-GlucuronosylTransferase	ugt-5	8.88	9.14	9.17	9.06333	10.09	10.12	10.07	10.0933	2.04202	0.000381402	0.0322354
189818_at	hypothetical protein	K08F8.1	10.42	10.18	10.49	10.3633	11.39	11.39	11.41	11.3967	2.04675	0.000390825	0.0322812
186734_s_at	GLutamiNe synthetase (glutamate-ammonia ligase)	gln-3	10.68	10.88	10.91	10.8233	11.83	11.93	11.85	11.87	2.06575	0.000181893	0.0230599
191318_s_at	Trehalose 6-Phosphate Synthase	tps-1	9.6	9.49	9.45	9.51333	10.69	10.55	10.45	10.5633	2.07053	0.000222683	0.0257328
189831_at	hypothetical protein /// phosphate permease	C48A7.2 /// WBGene00016739	9.29	9.43	9.43	9.38333	10.42	10.5	10.39	10.4367	2.07532	5.06629e-05	0.0132026
191718_s_at	Intermediate Filament Protein, class E /// locus:ifp-1	ifp-1 /// WBGene00002067	9.15	9.34	9.39	9.29333	10.36	10.32	10.39	10.3567	2.08975	0.000150332	0.0206823
187761_s_at	hypothetical protein /// status:Confirmed	C05D2.8 /// WBGene00015469	8.97	9.21	9.27	9.15	10.13	10.31	10.23	10.2233	2.10429	0.000523971	0.0374742
189842_s_at	CiTrate Synthase /// locus:cts-1	cts-1 /// WBGene00000833	11.99	11.8	12.06	11.95	12.99	13.08	13.03	13.0333	2.11893	0.000188936	0.0234769
173799_at	Trehalose 6-Phosphate Synthase	tps-1	9.39	9.45	9.62	9.48667	10.54	10.58	10.6	10.5733	2.12383	0.000106908	0.0185616
176338_at	---	---	4.91	4.97	4.98	4.95333	6.12	5.83	6.18	6.04333	2.12874	0.000587406	0.038964
180981_at	hypothetical protein	Y51H1A.1	8.23	7.95	8.09	8.09	9.23	9.07	9.25	9.18333	2.13366	0.000380454	0.0322354
191917_at	hypothetical protein	T28F3.4	7.31	7.27	7.34	7.30667	8.45	8.4	8.35	8.4	2.13366	6.45779e-06	0.00504865
174807_s_at	Suppressor of Constitutive Dauer formation	scd-1	9.58	9.71	9.79	9.69333	10.71	10.94	10.74	10.7967	2.14851	0.000309389	0.0300318
191715_at	hypothetical protein /// AMP-activated protein kinase	T20F7.6 /// WBGene00020633	8.55	8.54	8.71	8.6	9.58	9.79	9.76	9.71	2.15846	0.000204373	0.0244282
192542_at	Nuclear Hormone Receptor family /// locus:nhr-208	nhr-208 /// WBGene00011099	6.38	6.36	6.46	6.4	7.46	7.46	7.61	7.51	2.15846	4.57368e-05	0.01262
184052_s_at	ACOnitase	aco-2	8.35	7.96	8.27	8.19333	9.35	9.24	9.34	9.31	2.16845	0.000842085	0.0490685
180855_s_at	PAF-acetylhydrolase	paf-2	8	7.79	7.86	7.88333	8.94	8.94	9.13	9.00333	2.17347	0.000223922	0.0257328
173814_at	hypothetical protein	hexokinase	9.12	9.39	9.32	9.27667	10.4	10.48	10.31	10.3967	2.17347	0.000291791	0.0288152
191683_at	hypothetical protein	C14F11.1	10.98	10.75	10.96	10.8967	12.07	12.02	12.02	12.0367	2.20381	0.000111691	0.0187581
186944_at	hypothetical protein /// status:Partially_confirmed	C23G10.10 /// WBGene00016016	5.81	5.64	5.55	5.66667	6.92	6.85	6.68	6.81667	2.21914	0.000385351	0.0322812
188584_s_at	hypothetical protein	hexokinase	8.89	8.95	8.94	8.92667	10.1	10.13	10.01	10.08	2.22427	9.09493e-06	0.00588395
179711_s_at	hypothetical protein /// status:Confirmed	F17A9.4 /// WBGene00017536	8.3	8.52	8.2	8.34	9.49	9.61	9.42	9.50667	2.24492	0.000440964	0.0341893
190972_at	hypothetical protein /// diamine acetyltransferase	D2023.4 /// WBGene00008408	8.24	8.43	8.33	8.33333	9.33	9.62	9.57	9.50667	2.25532	0.000364898	0.0316972
176876_at	hypothetical protein	CC8.2	7.53	7.3	7.27	7.36667	8.61	8.5	8.54	8.55	2.27101	0.000178452	0.0229336
186314_s_at	hypothetical protein /// status:Partially_confirmed	B0432.10 /// WBGene00015191	8.06	8.02	7.7	7.92667	9.11	9.17	9.05	9.11	2.27101	0.000575677	0.0385766
180284_at	hypothetical protein /// status:Partially_confirmed	H32K16.1 /// WBGene00010421	6.75	7.01	6.85	6.87	7.95	8.28	7.98	8.07	2.2974	0.000759726	0.0454324
173818_at	Suppressor of Constitutive Dauer formation	scd-1	9.06	9.12	9.1	9.09333	10.28	10.41	10.28	10.3233	2.34567	1.24394e-05	0.00637065
173076_s_at	hypothetical protein /// AMP-activated protein kinase	T20F7.6 /// WBGene00020633	8.44	8.54	8.34	8.44	9.59	9.69	9.73	9.67	2.34567	6.58174e-05	0.0145553
180353_at	hypothetical protein /// status:Partially_confirmed	T27E4.1 /// WBGene00020861	8.35	8.23	8.32	8.3	9.51	9.58	9.51	9.53333	2.3511	8.751e-06	0.00588395
193209_s_at	hypothetical protein	F25B5.6	9.56	9.51	9.71	9.59333	10.81	10.86	10.83	10.8333	2.36199	3.64698e-05	0.011798
188288_s_at	beta-LACTamase domain containing /// locus:lact-4	lact-4 /// WBGene00010877	7.53	7.14	7.2	7.29	8.58	8.5	8.52	8.53333	2.36745	0.000549333	0.0378308
188895_at	hypothetical protein /// transporter	transporter /// WBGene00019187	6.66	6.51	6.54	6.57	7.8	7.81	7.85	7.82	2.37841	1.32481e-05	0.00654143
174297_at	inorganic PYroPhosphatase	pyp-1	10.73	11.13	11.11	10.99	12.23	12.24	12.26	12.2433	2.38392	0.000655585	0.0413575
186136_at	hypothetical protein /// status:Partially_confirmed	T10H10.2 /// WBGene00020426	6.78	6.58	7.02	6.79333	8.03	8.03	8.11	8.05667	2.4005	0.000626972	0.0403592
174295_at	Serine Palmitoyl Transferase famiLy /// locus:sptl-3	sptl-3 /// WBGene00011932	7.1	7.16	7.4	7.22	8.53	8.45	8.53	8.50333	2.43401	0.000177046	0.0229336
189801_s_at	hypothetical protein /// RNA binding protein	C50B8.1 /// WBGene00008224	9.8	9.91	9.83	9.84667	11.22	11.18	10.99	11.13	2.43401	8.06058e-05	0.0159201
182240_at	status:Partially_confirmed /// hypothetical protein	WBGene00013587 /// Y80D3A.9	6.85	6.84	6.94	6.87667	8.36	8.19	7.94	8.16333	2.43964	0.000519021	0.0374742
173819_s_at	Suppressor of Constitutive Dauer formation	scd-1	9.29	9.1	9.36	9.25	10.53	10.56	10.57	10.5533	2.46798	7.74706e-05	0.0157617
178359_s_at	hypothetical protein /// status:Confirmed	T28B8.1 /// WBGene00012113	8.9	9.01	8.87	8.92667	10.11	10.42	10.19	10.24	2.48515	0.000211393	0.0249951
190404_s_at	FOLate Transporter family /// locus:folt-2	folt-2 /// WBGene00018138	6.23	6.54	6.39	6.38667	7.7	7.7	7.7	7.7	2.48515	0.000125519	0.0189929
179662_at	Serpentine Receptor, class E (epsilon) /// locus:sre-13	sre-13 /// WBGene00007997	4.56	4.67	4.7	4.64333	5.84	6.15	5.89	5.96	2.4909	0.000233513	0.0260798
187493_at	hypothetical protein	T28D9.3	7.93	8	8.08	8.00333	9.2	9.4	9.37	9.32333	2.49666	6.4051e-05	0.0145553
174580_at	hypothetical protein	C09G4.2	8.07	7.79	8.14	8	9.21	9.4	9.37	9.32667	2.50822	0.000407366	0.0328044
175532_at	Y19D10A.4 hypothetical protein	Y19D10A.4	4.23	3.92	3.92	4.02333	5.31	5.39	5.39	5.36333	2.53151	0.0002315	0.0260798
173676_s_at	APYrase /// locus:apy-1	apy-1 /// WBGene00017244	9.38	9.59	9.82	9.59667	10.82	11.02	11.02	10.9533	2.56093	0.000697929	0.0430367
178688_s_at	hypothetical protein /// status:Partially_confirmed	K08D8.3 /// WBGene00010657	5.53	5.33	5.33	5.39667	6.76	6.76	6.76	6.76	2.57279	3.37665e-05	0.0115193
191831_s_at	inorganic PYroPhosphatase	pyp-1	10.07	10.09	10.23	10.13	11.5	11.5	11.5	11.5	2.58471	1.08332e-05	0.00635199
191251_at	UDP-GlucuronosylTransferase /// locus:ugt-21	ugt-21 /// WBGene00007885	5.77	5.85	6.07	5.89667	7.48	7.28	7.13	7.29667	2.63902	0.000493178	0.0365751
183125_at	hypothetical protein	F25E5.8	10.5	10.32	10.28	10.3667	11.66	11.76	11.89	11.77	2.64512	0.00012188	0.0189929
182626_at	hypothetical protein /// status:Partially_confirmed	F08F3.10 /// WBGene00017266	7.07	6.98	6.76	6.93667	8.49	8.33	8.21	8.34333	2.65124	0.000330419	0.0313114
189186_at	DeHydrogenases, Short chain /// locus:dhs-30	dhs-30 /// WBGene00000993	7.44	7.44	7.47	7.45	8.89	8.92	8.76	8.85667	2.65124	9.58193e-06	0.00588395
192972_at	Lactate DeHydrogenase /// locus:ldh-1	ldh-1 /// WBGene00002262	9.32	8.96	9.35	9.21	10.51	10.6	10.76	10.6233	2.66352	0.000621648	0.0403592
176414_s_at	hypothetical protein /// status:Confirmed	C30F12.2 /// WBGene00016261	7.28	7.37	7.3	7.31667	8.66	8.73	8.82	8.73667	2.67586	1.2199e-05	0.00637065
191979_at	hypothetical protein	C09G4.2	8.48	8.23	8.26	8.32333	9.77	9.74	9.75	9.75333	2.69447	5.56036e-05	0.0139561
191470_s_at	Temporarily Assigned Gene name	tag-10	6.55	6.29	6.34	6.39333	7.88	7.88	7.73	7.83	2.70695	0.000107093	0.0185616
184396_at	hypothetical protein /// status:Partially_confirmed	C46H11.2 /// WBGene00016728	8.69	8.82	8.75	8.75333	10.36	10.17	10.05	10.1933	2.71321	0.000123591	0.0189929
177235_s_at	hypothetical protein /// status:Partially_confirmed	DH11.2 /// WBGene00008436	9.6	9.82	9.63	9.68333	11.16	11.26	11.06	11.16	2.78305	8.03443e-05	0.0159201
188405_at	Lipid Binding Protein	lbp-3	8.91	9.06	9.3	9.09	10.51	10.69	10.52	10.5733	2.79594	0.00031405	0.0302059
173002_s_at	hypothetical protein /// status:Partially_confirmed	F52H2.7 /// WBGene00018719	6.27	6.32	6.51	6.36667	7.84	7.84	7.87	7.85	2.79594	3.61387e-05	0.011798
192528_at	hypothetical protein /// sodium/phosphate transport protein	C35A5.3 /// WBGene00007947	5.68	5.33	5.76	5.59	7.13	7.06	7.07	7.08667	2.8219	0.000363993	0.0316972
192911_at	hypothetical protein /// bacterial regulatory protein UHPC like	T11G6.4 /// WBGene00011719	7.96	8.14	8.35	8.15	9.55	9.75	9.65	9.65	2.82843	0.000290723	0.0288152
187906_at	abnormal DAuer Formation /// locus:daf-6	daf-6 /// WBGene00000902	6.02	5.76	5.86	5.88	7.45	7.28	7.53	7.42	2.90795	0.000128945	0.019307
182091_s_at	hypothetical protein /// hypothetical protein /// status:Predicted /// status:Predicted	T04A11.1 /// T04A11.4 /// WBGene00011416 /// WBGene00011419	8.85	8.69	9.07	8.87	10.21	10.58	10.51	10.4333	2.95536	0.000587689	0.038964
181962_at	hypothetical protein /// status:Confirmed	F01F1.3 /// WBGene00017160	7.88	8.14	8.32	8.11333	9.54	9.85	9.69	9.69333	2.9897	0.000534361	0.0378052
174298_s_at	inorganic PYroPhosphatase	pyp-1	9.29	9.49	9.38	9.38667	10.97	11.01	10.95	10.9767	3.01049	1.24249e-05	0.00637065
186446_at	PaNtothenate Kinase	pnk-1	9.91	10.13	9.97	10.0033	11.62	11.62	11.62	11.62	3.06666	1.61468e-05	0.00688552
184631_at	status:Partially_confirmed /// hypothetical protein	WBGene00013698 /// Y106G6D.1	4.27	3.87	3.9	4.01333	5.74	5.53	5.65	5.64	3.08799	0.000333992	0.0313335
190701_s_at	Fructose-1,6-BiPhosphatase /// locus:fbp-1	fbp-1 /// WBGene00001404	9.38	9.63	9.78	9.59667	11.04	11.31	11.41	11.2533	3.15287	0.000499387	0.0366257
182849_at	hypothetical protein	Y37A1B.5	7.64	7.46	7.57	7.55667	9.15	9.27	9.28	9.23333	3.19688	1.51368e-05	0.00688552
183861_at	hypothetical protein /// status:Confirmed	W02D9.10 /// WBGene00012216	9.58	9.3	9.6	9.49333	11.34	11.16	11.1	11.2	3.26406	0.000145407	0.0203602
190857_at	hypothetical protein /// acetoacetyl CoA thiolase	T02G5.7 /// WBGene00020166	9.45	9.47	9.6	9.50667	11.23	11.17	11.25	11.2167	3.27161	5.42342e-06	0.00442434
175152_s_at	MItochondrial Solute Carrier /// locus:misc-1	misc-1 /// WBGene00015186	9.55	9.86	9.77	9.72667	11.4	11.43	11.48	11.4367	3.27161	5.59645e-05	0.0139561
181510_at	hypothetical protein /// status:Partially_confirmed	W09B6.5 /// WBGene00021105	4.52	4.84	5.03	4.79667	6.44	6.65	6.46	6.51667	3.29436	0.000458048	0.0349364
191855_at	hypothetical protein /// mitochondrial carrier protein	F43G9.3 /// WBGene00009666	8.95	8.93	8.95	8.94333	10.63	10.64	10.72	10.6633	3.29436	5.00838e-07	0.00117745
189584_s_at	hypothetical protein	F41E6.5	7.36	7.66	7.71	7.57667	9.16	9.42	9.32	9.3	3.30198	0.000204404	0.0244282
189500_at	UDP-GlucuronosylTransferase /// locus:ugt-48	ugt-48 /// WBGene00015965	6.28	6.21	6.61	6.36667	8.25	8.02	8.06	8.11	3.34808	0.000254799	0.0273505
184397_s_at	hypothetical protein /// status:Partially_confirmed	C46H11.2 /// WBGene00016728	6.45	6.62	6.58	6.55	8.49	8.24	8.17	8.3	3.36359	9.07509e-05	0.0166937
193796_at	MItochondrial Solute Carrier /// locus:misc-1	misc-1 /// WBGene00015186	8.52	8.55	8.81	8.62667	10.32	10.42	10.39	10.3767	3.36359	5.48712e-05	0.0139561
189807_at	AQuaPorin or aquaglyceroporin related /// locus:aqp-7	aqp-7 /// WBGene00000175	10.28	10.16	10.63	10.3567	12.03	12.08	12.25	12.12	3.39482	0.000348432	0.0316506
190681_at	UDP-GlucuronosylTransferase /// locus:ugt-20	ugt-20 /// WBGene00019516	6.82	6.61	6.68	6.70333	8.68	8.44	8.32	8.48	3.42634	0.000131495	0.019307
171829_x_at	Fructose-1,6-BiPhosphatase /// locus:fbp-1	fbp-1 /// WBGene00001404	8.75	8.98	9.29	9.00667	10.6	10.89	10.97	10.82	3.51453	0.00071	0.043389
191689_s_at	UDP-GlucuronosylTransferase	ugt-17	7.81	8.18	8.28	8.09	9.75	10.02	9.95	9.90667	3.52266	0.000379978	0.0322354
185968_at	Nuclear Hormone Receptor family	nhr-137	6.05	6.16	6.37	6.19333	8.28	7.98	7.88	8.04667	3.61334	0.00026305	0.0273505
192107_s_at	PYruvate Carboxylase /// locus:pyc-1	pyc-1 /// WBGene00004258	8.58	8.61	8.5	8.56333	10.49	10.46	10.35	10.4333	3.65533	4.07247e-06	0.00396539
174277_s_at	hypothetical protein	W01C8.5	7.9	7.82	7.8	7.84	9.94	9.57	9.65	9.72	3.68075	8.61854e-05	0.0160493
191099_at	MaLonyl CoA Decarboxylase	mlcd-1	8.87	8.6	8.58	8.68333	10.69	10.56	10.48	10.5767	3.71493	7.11656e-05	0.0151737
173139_s_at	Cyclin-Dependent Kinase family /// locus:cdk-5	cdk-5 /// WBGene00000407	7.91	7.97	8.07	7.98333	9.91	10.09	9.75	9.91667	3.81937	5.87787e-05	0.0139561
173613_s_at	hypothetical protein	Y62E10A.13	8.57	8.63	8.73	8.64333	10.47	10.7	10.56	10.5767	3.81937	1.87999e-05	0.00750517
189642_at	hypothetical protein /// acyltransfersase	acyltransfersase /// WBGene00015074	8.26	8.25	8.26	8.25667	10.27	10.18	10.18	10.21	3.87268	3.41584e-07	0.00117745
192407_at	Glutathione S-Transferase /// locus:gst-4	gst-4 /// WBGene00001752	8.53	8.18	8.56	8.42333	10.39	10.4	10.4	10.3967	3.92674	8.55232e-05	0.0160493
183408_at	hypothetical protein	W01C8.5	7.36	7.39	7.38	7.37667	9.58	9.25	9.24	9.35667	3.94493	6.02485e-05	0.0139561
192076_at	AQuaPorin or aquaglyceroporin related	aqp-8	8.83	9.01	8.97	8.93667	10.99	11	10.93	10.9733	4.10296	4.14094e-06	0.00396539
189501_s_at	UDP-GlucuronosylTransferase /// locus:ugt-48	ugt-48 /// WBGene00015965	5.27	5.58	5.29	5.38	7.66	7.33	7.28	7.42333	4.12197	0.000194711	0.0239756
187479_s_at	hypothetical protein	Y62E10A.13	8.45	8.54	8.52	8.50333	10.53	10.71	10.55	10.5967	4.26733	4.94163e-06	0.00421454
180269_at	hypothetical protein /// status:Confirmed	C35B1.5 /// WBGene00016435	10.44	10.5	10.64	10.5267	12.59	12.71	12.61	12.6367	4.31691	7.18239e-06	0.00539053
193472_at	defective SPErmatogenesis /// locus:spe-4	spe-4 /// WBGene00004958	5.93	5.89	5.3	5.70667	7.97	7.73	7.89	7.86333	4.45883	0.000560682	0.037842
182330_s_at	status:Partially_confirmed /// hypothetical protein	WBGene00012535 /// Y37A1A.2	5.02	5.18	5.46	5.22	7.71	7.3	7.29	7.43333	4.63746	0.000303363	0.0296459
190145_s_at	hypothetical protein	F32D8.12	8.66	8.79	8.62	8.69	10.93	10.93	10.93	10.93	4.72397	1.64685e-06	0.00299981
194090_s_at	Nuclear Hormone Receptor family	nhr-21	9.44	9.81	9.65	9.63333	11.87	11.99	11.85	11.9033	4.82323	3.98154e-05	0.0120493
182470_at	hypothetical protein /// status:Partially_confirmed	F09F7.6 /// WBGene00017303	10.03	9.87	9.65	9.85	12.16	12.25	12.07	12.16	4.95883	4.55171e-05	0.01262
177815_s_at	hypothetical protein	E01G4.3	8.63	8.1	8.26	8.33	10.64	10.7	10.81	10.7167	5.22948	0.000131711	0.019307
189341_s_at	hypothetical protein /// carboxylesterase	carboxylesterase /// WBGene00013875	5.42	5.83	5.85	5.7	7.94	8.24	8.09	8.09	5.24157	0.000131201	0.019307
179778_at	hypothetical protein /// status:Confirmed	F27D9.2 /// WBGene00017861	8.31	8.58	8.75	8.54667	10.91	10.97	10.94	10.94	5.2537	5.00898e-05	0.0132026
177528_at	hypothetical protein /// status:Confirmed	F15D3.6 /// WBGene00008856	5.84	5.48	5.21	5.51	8.09	8	7.78	7.95667	5.45155	0.000279127	0.0281573
191581_at	hypothetical protein /// Putative membrane protein	B0564.3 /// WBGene00007203	8.01	8.37	7.91	8.09667	10.66	10.66	10.46	10.5933	5.6438	8.63924e-05	0.0160493
190646_s_at	hypothetical protein	F18E3.7	8.92	8.76	8.61	8.76333	11.16	11.47	11.31	11.3133	5.85634	3.58373e-05	0.011798
189126_s_at	Serpentine Receptor, class H	srh-2	5.23	5.39	4.93	5.18333	7.76	7.83	7.66	7.75	5.92439	5.7527e-05	0.0139561
184843_at	hypothetical protein	Y42G9A.3	8.27	8.7	8.71	8.56	10.99	11.21	11.23	11.1433	5.99323	9.52287e-05	0.0171806
191494_s_at	acetate utilisation protein /// hypothetical protein	WBGene00014258 /// ZK1320.9	8.47	8.16	8.3	8.31	11.11	10.97	10.92	11	6.45313	1.43959e-05	0.00675276
187180_at	hypothetical protein	C44C1.5	5.13	5.25	5.47	5.28333	8.1	7.93	7.91	7.98	6.48302	2.05585e-05	0.00787223
190676_at	UDP-GlucuronosylTransferase /// locus:ugt-40	ugt-40 /// WBGene00017331	4.72	4.85	4.62	4.73	7.39	7.4	7.5	7.43	6.49802	3.60665e-06	0.00396539
192281_at	fatty Acid CoA Synthetase family /// locus:acs-11	acs-11 /// WBGene00018269	7.11	7.2	7.1	7.13667	9.81	9.91	9.8	9.84	6.51305	5.64783e-07	0.00117745
183122_at	hypothetical protein /// status:Confirmed	C45E5.1 /// WBGene00016664	4.97	4.68	4.81	4.82	7.65	7.51	7.55	7.57	6.72717	8.00093e-06	0.00577391
192122_s_at	H(+)MyoInositol coTransporter /// locus:hmit-1.2	hmit-1.2 /// WBGene00013074	5.09	5.01	5.34	5.14667	7.87	7.98	8.27	8.04	7.42985	4.88313e-05	0.0130889
189185_at	Serpentine Receptor, class H	srh-2	4.06	3.94	4.41	4.13667	7.05	7.07	7.02	7.04667	7.51618	3.32394e-05	0.0115193
187452_at	hypothetical protein /// 4-hydroxyphenylpyruvate dioxygenase (4HPPD)	C31H2.4 /// WBGene00016294	5.94	6.1	6.44	6.16	9.09	9.12	9.12	9.11	7.72749	3.71428e-05	0.011812
191276_s_at	fatty acid ELOngation /// locus:elo-5	elo-5 /// WBGene00001243	9.55	10.36	9.87	9.92667	12.91	12.91	12.99	12.9367	8.05564	0.000221534	0.0257328
189710_at	Beta Carbonic Anhydrase /// locus:bca-1	bca-1 /// WBGene00000245	8.2	8.18	8.15	8.17667	11.25	11.27	11.24	11.2533	8.43663	5.58731e-09	0.000104835
175253_s_at	hypothetical protein /// status:Predicted /// status:Predicted /// hypothetical protein	C01B4.7 /// WBGene00015271 /// WBGene00021219 /// Y19D10A.4	8.51	7.45	8.11	8.02333	11.06	10.95	11.33	11.1133	8.51496	0.000716282	0.0434939
180913_at	AQuaPorin or aquaglyceroporin related	aqp-1	9.57	9.73	9.58	9.62667	12.74	12.78	12.73	12.75	8.71399	5.33251e-07	0.00117745
193894_at	hypothetical protein /// 5-methyltetrahydrofolate-homocysteine methyltransferase	R03D7.1 /// WBGene00010988	6.72	6.41	6.99	6.70667	9.78	9.85	10.09	9.90667	9.18959	7.60298e-05	0.0157617
180813_s_at	hypothetical protein /// status:Predicted /// status:Predicted /// hypothetical protein	C01B4.7 /// WBGene00015271 /// WBGene00021219 /// Y19D10A.4	8.24	7.26	7.57	7.69	10.88	10.74	11.12	10.9133	9.33942	0.00048161	0.0360018
187589_at	hypothetical protein	C35C5.8	5.41	5.3	4.93	5.21333	8.55	8.49	8.28	8.44	9.36103	4.19609e-05	0.0123018
191559_s_at	hypothetical protein /// sodium/phosphate transporter	F11A5.9 /// WBGene00008677	6.81	6.65	7.25	6.90333	10.12	10.25	10.25	10.2067	9.87194	5.72447e-05	0.0139561
172581_s_at	hypothetical protein	F32D8.12	5	5.42	5.23	5.21667	8.62	8.62	8.62	8.62	10.5805	9.64081e-06	0.00588395
191641_s_at	hypothetical protein	C36A4.9	8.75	8.79	8.86	8.8	12.29	12.32	12.43	12.3467	11.6857	3.06345e-07	0.00117745
173725_s_at	fatty acid ELOngation /// locus:elo-6	elo-6 /// WBGene00001244	9.11	8.7	9.29	9.03333	12.69	12.76	12.74	12.73	12.966	3.02425e-05	0.0109123
190094_s_at	hypothetical protein	M02D8.4	6.97	5.95	6.2	6.37333	10.01	9.81	10.45	10.09	13.147	0.000499224	0.0366257
187598_at	hypothetical protein	C35C5.8	6.91	6.66	6.94	6.83667	10.7	10.84	10.63	10.7233	14.7912	3.57398e-06	0.00396539
186660_s_at	hypothetical protein /// status:Confirmed	F46C5.1 /// WBGene00009778	6.28	6.36	6.29	6.31	10.11	10.39	10.15	10.2167	14.9977	1.75867e-06	0.00299981
184913_s_at	hypothetical protein	T22F3.11	5.78	5.39	5.84	5.67	10.19	9.52	9.54	9.75	16.9123	9.83973e-05	0.0175831
190978_at	SOrbitol DeHydrogenase family /// locus:sodh-1	sodh-1 /// WBGene00010790	10.36	8.99	9.27	9.54	13.7	13.74	13.76	13.7333	18.2944	0.000556473	0.037842
173930_s_at	hypothetical protein /// status:Confirmed	C44B7.10 /// WBGene00016630	10.22	9.71	9.79	9.90667	14.08	14.12	14.1	14.1	18.2944	1.22168e-05	0.00637065
186521_at	hypothetical protein /// status:Confirmed	F21C10.10 /// WBGene00017659	9.47	8.83	8.77	9.02333	13.43	13.43	13.47	13.4433	21.4068	3.9186e-05	0.0120493
192645_at	MaX-Like /// locus:mxl-3	mxl-3 /// WBGene00003511	6.41	5.83	6.57	6.27	10.83	10.65	10.91	10.7967	23.0495	4.4704e-05	0.01262
191712_s_at	GEX Interacting protein	gei-7	9.81	8.76	8.8	9.12333	13.66	13.69	13.67	13.6733	23.4254	0.000188012	0.0234769
194142_x_at	GEX Interacting protein	gei-7	9.49	8.56	8.44	8.83	13.44	13.48	13.5	13.4733	24.9909	0.000152116	0.0206823
173729_at	hypothetical protein	T22F3.11	5.79	5.41	5.14	5.44667	10.89	10.2	10.02	10.37	30.3439	0.000111151	0.0187581
173301_s_at	GEX Interacting protein	gei-7	8.93	8.01	8.01	8.31667	13.25	13.3	13.32	13.29	31.4139	8.53574e-05	0.0160493
192190_at	Hydroxy-Acyl-CoA Dehydrogenase /// locus:hacd-1	hacd-1 /// WBGene00019978	6.89	6.68	6.68	6.75	12.29	12.46	12.47	12.4067	50.446	4.04088e-07	0.00117745
186971_at	hypothetical protein /// status:Confirmed	C23G10.11 /// WBGene00016017	5.52	4.08	4.05	4.55	11.36	10.96	10.77	11.03	89.2636	0.000230144	0.0260798
175489_at	hypothetical protein /// status:Confirmed	F18E3.11 /// WBGene00017567	4.55	3.86	3.77	4.06	10.52	10.61	10.64	10.59	92.4115	1.25627e-05	0.00637065
174675_at	fatty Acid CoA Synthetase family /// locus:acs-2	acs-2 /// WBGene00009221	5.49	4.52	4.44	4.81667	11.41	11.37	11.34	11.3733	94.1355	4.16647e-05	0.0123018
192195_at	fatty Acid CoA Synthetase family /// locus:acs-2	acs-2 /// WBGene00009221	6.53	5.28	5.53	5.78	13.69	13.65	13.57	13.6367	231.789	3.35293e-05	0.0115193
182603_at	Prion-like-(Q/N-rich)-domain-bearing protein	pqn-41	9.12	9.2	9.26		9.55	9.59	9.6			0.000872121	0.0502829
178742_s_at	hypothetical protein /// status:Confirmed	F57C2.5 /// WBGene00010197	8.33	8.46	8.58		9.1	9.15	9.2			0.000874057	0.0502829
184975_at	hypothetical protein /// status:Confirmed	C34B2.10 /// WBGene00016395	10.94	10.97	10.98		11.11	11.11	11.15			0.000875772	0.0502829
173698_s_at	CYtochrome P450 family /// locus:cyp-37A1	cyp-37A1 /// WBGene00008499	8.74	8.8	8.56		8.05	8.06	8.06			0.000876325	0.0502829
171882_x_at	UBA (human ubiquitin) related	uba-1	9.42	9.35	9.55		10.02	10.03	10.14			0.00088286	0.0505034
189528_s_at	hypothetical protein /// aminotransferase	aminotransferase /// WBGene00020382	9.79	9.92	9.83		9.47	9.42	9.37			0.000890322	0.0506683
181694_at	hypothetical protein	F48D6.4	10.24	10.21	10.31		10.71	10.9	10.81			0.000891143	0.0506683
180658_at	hypothetical protein /// status:Partially_confirmed	T01B6.1 /// WBGene00020134	6.12	6.14	6.06		5.79	5.78	5.69			0.000894585	0.0507103
190957_at	Glutathione S-Transferase /// locus:gst-15	gst-15 /// WBGene00001763	8.03	8.28	8.1		7.08	7.22	6.89			0.000897735	0.0507356
192636_at	hypothetical protein	F37H8.3	8.39	7.83	7.62		10.04	10.05	9.93			0.000903532	0.050905
175299_at	hypothetical protein /// status:Partially_confirmed	F10B5.8 /// WBGene00008642	6.43	6.52	6.6		7.01	7.02	7.12			0.000906159	0.050905
192658_s_at	Malate DeHydrogenase /// locus:mdh-1	mdh-1 /// WBGene00003162	10.17	10	10.48		11.42	11.51	11.54			0.00092893	0.0519231
190186_s_at	TREhalase /// locus:tre-2	tre-2 /// WBGene00006608	7.51	7.65	7.81		8.54	8.69	8.81			0.000931419	0.0519231
183269_s_at	UDP-GlucuronosylTransferase /// locus:ugt-64	ugt-64 /// WBGene00015577	7.52	7.48	7.59		7.82	7.81	7.81			0.000933192	0.0519231
180560_s_at	Temporarily Assigned Gene name /// locus:vps-36	tag-318 /// WBGene00008919	9.52	9.71	9.55		10.46	10.6	10.81			0.000935722	0.0519231
194179_x_at	hypothetical protein /// phosphate permease	C48A7.2 /// WBGene00016739	9.72	9.95	9.88		10.71	11	10.77			0.000938119	0.0519231
182693_s_at	hypothetical protein /// hypothetical protein /// status:Predicted /// status:Predicted	T04A11.2 /// T04A11.5 /// WBGene00011417 /// WBGene00011420	8.12	7.91	8.12		9.14	9.61	9.44			0.00094714	0.05225
175799_at	HMG /// locus:hmg-1.1	hmg-1.1 /// WBGene00001971	11.36	11.34	11.23		10.9	10.79	10.78			0.000950495	0.05225
189750_s_at	adenylate kinase /// hypothetical protein	WBGene00014058 /// ZK673.2	10.77	10.57	10.68		11.68	11.66	11.41			0.000952378	0.05225
192756_s_at	Glycerol-3-Phosphate DeHydrogenase	gpdh-2	9.29	8.89	9.18		10.48	10.22	10.34			0.00096088	0.0525233
175252_at	Maternal Effect Lethal /// locus:mel-26	mel-26 /// WBGene00003209	10.1	10.28	10.24		10.78	10.9	10.97			0.000962958	0.0525233
180470_at	hypothetical protein	F22F7.1	8.85	8.68	8.78		9.66	9.41	9.61			0.000965816	0.0525264
177768_s_at	hypothetical protein /// status:Confirmed	F31C3.4 /// WBGene00009286	8.38	8.32	8.4		8.72	8.67	8.63			0.000980525	0.0531264
194020_s_at	protein KINase /// locus:kin-16	kin-16 /// WBGene00002200	8.97	9.25	9.14		8.22	8.38	8.21			0.000984581	0.0531264
174422_at	Neuronal Symmetry /// locus:nsy-1	nsy-1 /// WBGene00003822	10.48	10.54	10.49		10.12	10.23	10.13			0.000985341	0.0531264
187206_at	hypothetical protein /// status:Confirmed	T20G5.10 /// WBGene00011872	8.72	8.85	8.55		9.57	9.56	9.45			0.000990009	0.0532251
184370_at	hypothetical protein	Y39D8A.1	5	5.74	5.71	5.48333	8.39	8.2	7.76	8.11667	6.20458	0.000994965	0.0533387
180644_at	hypothetical protein /// status:Confirmed	C42D4.1 /// WBGene00016594	11.9	11.92	12.04		11.49	11.52	11.57			0.00100004	0.0533428
190879_at	UDP-GlucuronosylTransferase /// locus:ugt-1	ugt-1 /// WBGene00007072	8.57	8.93	8.69		7.84	7.73	7.76			0.00100294	0.0533428
180360_at	hypothetical protein /// status:Partially_confirmed	C52E2.5 /// WBGene00016884	6.69	6.81	6.7		6.33	6.3	6.21			0.00100397	0.0533428
177146_at	locus:acp-7 /// hypothetical protein	WBGene00022246 /// Y73B6BL.25	7.89	8.05	8		8.47	8.61	8.5			0.00100641	0.0533428
174957_s_at	O-ACyltransferase homolog /// locus:oac-31	oac-31 /// WBGene00018707	4.92	4.99	4.93		5.98	5.81	5.64			0.00101098	0.0534342
174905_at	hypothetical protein	F58E10.1	8.76	8.98	8.91		9.45	9.43	9.48			0.00101746	0.0535804
183278_at	hypothetical protein /// status:Partially_confirmed	C45E5.3 /// WBGene00016666	6.93	7.21	6.94		6.09	6.21	6.21			0.00102181	0.0535804
180202_at	hypothetical protein /// status:Partially_confirmed	T05A7.1 /// WBGene00020219	8.07	8.03	8.38		9.21	9.4	9.19			0.00102232	0.0535804
189948_at	Nuclear Hormone Receptor family /// locus:nhr-131	nhr-131 /// WBGene00003721	6.75	6.68	6.67		7.09	7.02	7.15			0.00102652	0.0536506
177903_s_at	O-ACyltransferase homolog /// locus:oac-14	oac-14 /// WBGene00008602	5.27	4.35	4.29		7.4	7.46	7.28			0.00103546	0.0538376
178564_at	hypothetical protein /// status:Partially_confirmed	B0379.6 /// WBGene00007158	4.24	4.2	4.21		4.37	4.34	4.34			0.00103743	0.0538376
188623_at	hypothetical protein /// ribokinase	ribokinase /// WBGene00008548	9.16	9.2	9.26		8.94	8.88	8.87			0.0010387	0.0538376
175000_at	hypothetical protein	F32B5.6	10.44	10.34	10.58		9.6	9.75	9.77			0.00105209	0.0543812
192189_at	Nuclear Hormone Receptor family /// locus:nhr-57	nhr-57 /// WBGene00003647	7.54	7.54	7.14		8.88	8.99	8.64			0.00106142	0.054713
175454_at	hypothetical protein	H18N23.2	7.88	8.26	8.16		9.08	9.11	9.04			0.00107229	0.0551214
174490_at	hypothetical protein /// status:Confirmed	C04C11.2 /// WBGene00007296	9.49	9.4	9.66		10.32	10.38	10.2			0.00107871	0.0553003
189081_at	hypothetical protein /// aminoacylase-1	aminoacylase-1 /// WBGene00007509	4.03	4.06	4.02		4.18	4.19	4.23			0.00109748	0.0561093
177734_at	hypothetical protein	R10E9.3	8.72	8.53	8.51		7.95	7.75	7.83			0.00110583	0.0563343
187260_s_at	status:Confirmed /// hypothetical protein	WBGene00014252 /// ZK1320.2	12.58	12.62	12.63		12.43	12.46	12.41			0.00110924	0.0563343
174007_s_at	hypothetical protein /// Monooxygenase	Monooxygenase /// WBGene00011089	9.73	10	10.05		9.1	9.1	9.06			0.00111089	0.0563343
192055_at	protein-tyrosine phosphatase /// hypothetical protein	WBGene00014074 /// ZK757.2	8.35	8.48	8.38		8.07	8.07	8.08			0.00111584	0.0564326
193300_at	hypothetical protein /// locus:moc-3	F42G8.6 /// WBGene00018357	7.82	7.93	7.89		8.21	8.17	8.25			0.00113111	0.057051
192909_at	hypothetical protein	D2030.2	10.45	10.45	10.53		10.87	11.05	10.99			0.00113716	0.0571449
187879_at	hypothetical protein /// Probable RNA binding protein	C07H6.4 /// WBGene00015581	9.22	9.29	9.23		9.43	9.45	9.43			0.0011431	0.0571449
172568_x_at	hypothetical protein	Y43F8B.2	10.93	10.82	10.98		10.44	10.38	10.49			0.0011454	0.0571449
179263_at	FERM domain (protein4.1-ezrin-radixin-moesin) family /// locus:frm-7	frm-7 /// WBGene00001493	11.34	11.47	11.33		10.97	10.85	10.9			0.0011454	0.0571449
183942_s_at	hypothetical protein /// status:Partially_confirmed	T14B4.5 /// WBGene00020501	7.26	7.02	7.28		7.92	8.02	8.11			0.0011482	0.0571449
176410_at	hypothetical protein	C30F12.5	9.24	9.28	9.38		8.96	8.9	8.92			0.0011738	0.0582648
178148_at	F-box A protein	fbxa-187	5.95	5.96	5.89		5.24	5.36	5.47			0.00117886	0.0583614
173691_s_at	status:Partially_confirmed /// hypothetical protein	WBGene00022797 /// ZK688.2	10.24	10.12	10.53		11.34	11.38	11.27			0.00119993	0.0592484
174863_at	hypothetical protein	C56G2.1	11.53	11.55	11.61		11.11	11.25	11.15			0.00121532	0.0597891
183744_at	hypothetical protein /// status:Partially_confirmed	F59A1.10 /// WBGene00010296	7.17	6.86	7.02		7.89	7.77	7.78			0.00121726	0.0597891
189608_at	protein KINase	kin-20	9.02	8.9	8.98		8.55	8.64	8.62			0.00123522	0.0602506
171743_x_at	Chondroitin ProteoGlycan	cpg-8	9.6	9.55	9.44		8.95	8.72	8.72			0.0012378	0.0602506
183949_at	hypothetical protein	F13H8.1	9.29	9.27	9.18		8.89	8.75	8.79			0.00123932	0.0602506
176211_s_at	hypothetical protein	F42H10.7	8.05	8.01	8.09		8.26	8.28	8.24			0.00124321	0.0602506
186427_at	hypothetical protein /// status:Confirmed	T05H4.11 /// WBGene00020274	9.82	9.77	9.73		10.02	10.07	10.01			0.00124391	0.0602506
173031_s_at	hypothetical protein	Y45G5AM.9	7.87	7.88	7.92		7.62	7.7	7.67			0.00124654	0.0602506
172844_x_at	FIP (Fungus-Induced Protein) Related /// locus:fipr-21	fipr-21 /// WBGene00009621	10.3	10.4	10.47		9.87	9.72	9.87			0.00125372	0.0602506
191455_s_at	P-GlycoProtein related /// locus:pgp-2	pgp-2 /// WBGene00003996	7.24	7.31	7.19		7.58	7.63	7.55			0.00125408	0.0602506
174095_at	hypothetical protein	C05D11.7	9.24	9.49	9.5		8.53	8.61	8.7			0.00125555	0.0602506
180909_at	hypothetical protein /// status:Confirmed	C32H11.4 /// WBGene00007867	10.13	10.51	10.26		9.36	9.12	9.23			0.00126432	0.0605163
192582_at	hypothetical protein /// Forkhead-associated (FHA) domain	C01G6.5 /// WBGene00007227	9.67	9.68	9.75		9.42	9.48	9.42			0.00126978	0.0606231
177739_s_at	hypothetical protein /// status:Partially_confirmed	C28A5.1 /// WBGene00007788	3.95	3.95	3.9		4.21	4.15	4.25			0.00128691	0.0612851
185110_at	Erythroid-Like Transcription factor family /// locus:elt-6	elt-6 /// WBGene00001253	8.24	8.21	8.23		8.11	8.13	8.09			0.00130546	0.0619991
182695_at	Chondroitin ProteoGlycan	cpg-8	6.97	6.75	6.69		6.13	6.1	6.12			0.00130851	0.0619991
178415_s_at	hypothetical protein /// status:Confirmed	F40F8.11 /// WBGene00044916	9.49	9.5	9.55		9.7	9.73	9.77			0.00132159	0.0624608
187114_at	status:Confirmed /// hypothetical protein	WBGene00022457 /// Y110A7A.7	9.03	8.88	9.05		9.49	9.52	9.42			0.00132658	0.0625392
191951_at	UDP-GlucuronosylTransferase /// locus:ugt-11	ugt-11 /// WBGene00020593	8.81	9.06	8.86		9.58	9.6	9.74			0.00133605	0.0628278
178718_at	SET (trithorax/polycomb) domain containing	set-18	9.61	9.63	9.7		9.37	9.39	9.31			0.00133957	0.062836
191880_at	hypothetical protein /// carnitine octanoyltransferase	F41E7.6 /// WBGene00009622	4.09	4.13	4.1		4.31	4.25	4.27			0.00134624	0.062958
181516_at	hypothetical protein /// status:Confirmed	C05D2.8 /// WBGene00015469	6.62	6.81	6.67		7.27	7.44	7.28			0.00135045	0.062958
185210_s_at	hypothetical protein /// status:Confirmed	K11D12.5 /// WBGene00019645	8.38	8.23	8.37		8.71	8.71	8.74			0.00135224	0.062958
176180_s_at	Temporarily Assigned Gene name	tag-218	7.63	7.58	7.47		8.03	8.02	7.94			0.00137942	0.0639646
173684_s_at	hypothetical protein	K04C2.3	10.55	10.35	10.48		9.78	9.78	9.94			0.00138259	0.0639646
179715_at	Serpentine Receptor, class SX /// locus:srsx-17	srsx-17 /// WBGene00019032	5.72	5.73	5.85		6.14	6.1	6.1			0.00138409	0.0639646
179818_at	hypothetical protein /// status:Confirmed	C06G3.3 /// WBGene00015549	8.37	8.35	7.99		9.2	9.27	9.21			0.00139176	0.0641612
189637_at	abnormal cell LINeage /// locus:lin-39	lin-39 /// WBGene00003024	8.54	8.56	8.72		8.17	8.11	8.1			0.00141061	0.0648707
176049_at	Small Nuclear Ribonucleoprotein /// locus:snr-5	snr-5 /// WBGene00004918	9.96	10.01	10.01		10.13	10.13	10.12			0.00142631	0.0654327
176009_at	hypothetical protein	T01B6.3	9.93	9.69	9.74		9.12	8.93	8.88			0.00143324	0.065482
177532_at	hypothetical protein /// status:Confirmed	F22B5.4 /// WBGene00009042	7.81	7.57	7.44		8.54	8.55	8.43			0.00143862	0.065482
182597_at	hypothetical protein	T07E3.4	8.19	8.43	8.59		9.29	9.33	9.36			0.0014397	0.065482
183900_at	hypothetical protein /// status:Confirmed	T12B3.2 /// WBGene00020445	7.72	8	8.2		9.03	9.19	9.16			0.00144812	0.065482
177956_at	Serpentine Receptor, class D (delta) /// locus:srd-53	srd-53 /// WBGene00005131	6.58	6.57	6.51		6.89	7.04	6.92			0.00144855	0.065482
176303_s_at	status:Partially_confirmed /// hypothetical protein	WBGene00021260 /// Y22D7AR.6	7.19	7.03	7.03		6.67	6.64	6.67			0.00145645	0.065482
172831_x_at	---	---	4.69	4.72	4.74		4.47	4.51	4.41			0.00145936	0.065482
175344_at	hypothetical protein /// locus:lpin-1	H37A05.1 /// WBGene00010425	10.63	10.55	10.48		10.09	10.1	9.95			0.00145936	0.065482
193011_at	hypothetical protein	F12B6.2	6.72	6.98	6.82		7.69	8.01	7.74			0.00146456	0.065482
178448_at	hypothetical protein /// status:Partially_confirmed	C03D6.1 /// WBGene00007275	8.29	8.51	8.79		7.41	7.41	7.32			0.00146978	0.065482
183036_at	hypothetical protein	F32B5.6	9.47	9.1	9.27		8.46	8.36	8.43			0.00147116	0.065482
188085_s_at	PaTched Related family /// locus:ptr-14	ptr-14 /// WBGene00004228	6.75	6.46	6.74		7.8	7.55	7.55			0.00147228	0.065482
190511_at	KELch-repeat containing protein	kel-3	9.35	9.44	9.41		9.79	9.79	9.94			0.00147312	0.065482
173262_s_at	hypothetical protein /// aminomethytransferase	aminomethytransferase /// WBGene00017765	11.11	11.04	10.96		10.7	10.7	10.7			0.00147956	0.065482
173527_at	hypothetical protein	C16H3.3	8.22	8.12	8.19		8.68	8.63	8.52			0.00147974	0.065482
175383_at	hypothetical protein /// status:Partially_confirmed	K01B6.3 /// WBGene00010454	7.34	7.68	7.5		8.62	8.42	8.37			0.00149849	0.0658838
183018_at	hypothetical protein /// status:Confirmed	F16B4.7 /// WBGene00017509	7.1	6.81	7.25		5.98	6.06	6.06			0.00150449	0.0658838
187209_at	hypothetical protein /// status:Partially_confirmed	C02C2.5 /// WBGene00015334	8.47	8.75	8.58		9.42	9.29	9.27			0.0015106	0.0658838
188358_at	hypothetical protein	amidase	11.42	11.52	11.55		11.8	11.83	11.8			0.00151064	0.0658838
182083_at	locus:ztf-22 /// Zinc finger Transcription Factor family	WBGene00012988 /// ztf-22	6.89	7.03	6.92		6.57	6.55	6.46			0.00151152	0.0658838
187212_at	hypothetical protein /// status:Partially_confirmed	C48B4.11 /// WBGene00008174	6.4	6.44	6.49		6.69	6.69	6.76			0.00151339	0.0658838
181562_at	hypothetical protein	B0041.2	9.62	9.61	9.72		9.93	9.92	9.96			0.0015134	0.0658838
183357_at	status:Partially_confirmed /// hypothetical protein	WBGene00013046 /// Y50E8A.1	7.9	8	7.85		7.57	7.5	7.48			0.0015202	0.0660268
182264_at	status:Confirmed /// hypothetical protein	WBGene00013358 /// Y60A3A.7	7.49	7.48	7.3		8.09	8.17	7.97			0.00152644	0.0661448
189113_at	Homeobox domain /// hypothetical protein	WBGene00013876 /// ZC376.4	7.08	7.14	7.06		7.39	7.31	7.35			0.00153062	0.066173
188709_s_at	CCCH-type zinc finger transcription factor /// locus:ccch-3	ccch-3 /// WBGene00012277	8.98	9.07	8.97		9.36	9.3	9.28			0.00153558	0.0661879
193689_at	Prolyl tRNA Synthetase	prs-2	7.47	7.45	7.4		7.6	7.6	7.6			0.0015411	0.0661879
172032_x_at	RuNT related /// locus:rnt-1	rnt-1 /// WBGene00004393	7.87	7.7	7.87		7.36	7.26	7.23			0.00154155	0.0661879
184017_at	hypothetical protein /// status:Partially_confirmed	F13H8.3 /// WBGene00017436	5	5.07	4.47		7.04	6.66	6.51			0.00155514	0.0665959
192363_at	fatty Acid CoA Synthetase family /// locus:acs-17	acs-17 /// WBGene00016716	10.28	10.3	10.41		10.01	9.92	9.95			0.00156133	0.0665959
178673_at	hypothetical protein /// status:Partially_confirmed	R05H5.5 /// WBGene00011040	8.72	8.84	8.8		9.09	9.13	9.19			0.00156273	0.0665959
172031_x_at	ELAV-Type RNA binding protein family	etr-1	9.27	9.35	9.34		9.53	9.58	9.6			0.00156525	0.0665959
188537_s_at	NEPrilysin metallopeptidase family /// locus:nep-1	nep-1 /// WBGene00013926	7.9	7.94	7.99		7.7	7.61	7.61			0.00157934	0.0670436
174464_at	status:Partially_confirmed /// hypothetical protein	WBGene00022396 /// Y97E10AR.1	8.16	8.1	8.08		8.54	8.41	8.44			0.00161026	0.0681052
179272_at	hypothetical protein /// status:Confirmed	C06B3.6 /// WBGene00007365	10.6	9.95	9.63		12.52	12.53	12.17			0.00161161	0.0681052
179318_at	hypothetical protein /// status:Confirmed	F31D4.8 /// WBGene00009293	5.78	5.59	5.76		6.91	6.57	6.57			0.00162237	0.0684058
190911_at	hypothetical protein /// ADP. ATP carrier protein	F25B4.7 /// WBGene00017770	9.96	9.98	10.01		10.27	10.39	10.43			0.00163543	0.0688017
177787_at	status:Partially_confirmed /// hypothetical protein	WBGene00012413 /// Y7A5A.7	6.18	6.21	6.12		5.97	5.97	5.97			0.00164129	0.0688938
174674_at	hypothetical protein	F49E2.5	11.38	11.26	11.35		11.06	11.06	11.04			0.0016527	0.0691157
192516_at	NADC (Na+-coupled dicarboxylate transporter) family /// locus:nac-1	nac-1 /// WBGene00003517	8.7	8.6	8.82		9.21	9.34	9.36			0.00165394	0.0691157
185275_at	CaDmium Responsive /// locus:cdr-5	cdr-5 /// WBGene00010473	10.04	10.21	10.5		9.26	9.23	9.18			0.00166356	0.0692704
186851_at	Heparan Sulfate-glucuronic acid-5-Epimerase /// locus:hse-5	hse-5 /// WBGene00002003	8.04	7.95	7.97		8.23	8.26	8.2			0.00166608	0.0692704
173323_at	hypothetical protein /// status:Partially_confirmed	C35E7.1 /// WBGene00016453	4.74	4.73	4.7		5.15	5.19	5.02			0.00166872	0.0692704
188163_s_at	hypothetical protein	ATPase	6.18	6.09	6.23		6.69	6.6	6.8			0.00170911	0.0707903
178382_s_at	AMP-Activated Kinase Beta subunit /// locus:aakb-1	aakb-1 /// WBGene00010115	9.52	9.42	9.39		9.73	9.75	9.74			0.00171778	0.0709772
192000_s_at	Lin-12 And Glp-1 phenotype	lag-1	9.28	9.3	9.26		9.05	9.05	8.95			0.00172119	0.0709772
188245_at	COLlagen /// locus:col-184	col-184 /// WBGene00000757	7.93	8.17	7.89		7.29	7.2	7.34			0.00172786	0.0710343
187809_at	hypothetical protein	W08A12.1	10.35	10.27	10.34		10.1	10.02	10.02			0.00173014	0.0710343
182976_at	hypothetical protein /// status:Partially_confirmed	C24G7.4 /// WBGene00016066	5.31	5.16	4.98		7.14	7.82	8.3			0.00174045	0.0711869
174413_at	---	---	11.86	11.87	12.05		11.43	11.47	11.47			0.00174145	0.0711869
193282_at	Uridine DiPhosphatase /// locus:uda-1	uda-1 /// WBGene00010697	9.65	9.55	9.41		10.48	10.27	10.22			0.00174561	0.0712019
192003_s_at	hypothetical protein /// mitochondrial 2-oxoglutartae	K11G12.5 /// WBGene00019656	10.12	9.97	10.2		10.74	10.63	10.63			0.00175381	0.0713811
182647_at	Suppressor Of Clr /// locus:soc-1	soc-1 /// WBGene00004928	8.59	8.64	8.71		8.2	8.33	8.27			0.00176006	0.0714804
189881_at	hypothetical protein /// chorion protein like	F53F4.1 /// WBGene00009985	7.5	7.47	7.56		7.24	7.23	7.14			0.00176651	0.0714984
190798_at	Nuclear Hormone Receptor family /// locus:nhr-206	nhr-206 /// WBGene00011097	8.2	7.89	7.83		9.02	9.15	8.87			0.00176812	0.0714984
172593_x_at	---	---	9.23	9.83	9.82		8.05	8.2	8.12			0.00177479	0.0716136
187284_at	hypothetical protein /// status:Confirmed	C34C12.7 /// WBGene00007926	5.76	5.7	5.6		7.1	6.93	6.58			0.00178401	0.0718313
193186_at	HRD-Like (E3 ubiquitin ligase related) /// locus:hrdl-1	hrdl-1 /// WBGene00009164	9.62	9.65	9.54		9.34	9.34	9.28			0.00180583	0.0725541
184602_at	UDP-GlucuronosylTransferase /// locus:ugt-25	ugt-25 /// WBGene00015692	5.8	5.45	5.97		7.91	7.24	7.52			0.00182973	0.0733573
172515_x_at	hypothetical protein /// status:Confirmed	W08A12.2 /// WBGene00021079	11.11	11.09	11.12		10.67	10.45	10.41			0.00183583	0.0733801
184530_at	hypothetical protein /// status:Partially_confirmed	W10G11.1 /// WBGene00021134	6.83	6.97	7.15		6.27	6.12	6.26			0.00183812	0.0733801
189688_at	hypothetical protein /// phosphodiesterase	phosphodiesterase /// WBGene00020446	11.93	11.99	12.08		12.43	12.5	12.62			0.00185025	0.0737078
173642_at	status:Partially_confirmed /// hypothetical protein	WBGene00021260 /// Y22D7AR.6	8.8	8.73	8.84		8.49	8.55	8.48			0.00188334	0.0746485
182246_at	hypothetical protein /// status:Confirmed	F54D7.2 /// WBGene00018797	9.8	9.78	9.83		10.04	10.05	10.15			0.00189223	0.0746485
192914_at	DiHydroPyrimidinase /// locus:dhp-1	dhp-1 /// WBGene00000963	10.43	10.13	10.15		9.26	9.02	8.79			0.00189324	0.0746485
186413_at	hypothetical protein	H20E11.1	6.07	6.3	6.45		7.89	7.63	7.37			0.00189347	0.0746485
174002_s_at	P21-Activated Kinase family	pak-2	8.85	8.79	8.94		9.27	9.22	9.35			0.0018971	0.0746485
187718_at	hypothetical protein	C01C10.2	9.91	9.71	9.58		8.92	8.62	8.61			0.00190148	0.0746485
189064_s_at	Choline Kinase A	cka-1	10.43	10.38	10.41		10.01	9.87	10.06			0.00190172	0.0746485
178642_at	hypothetical protein /// status:Confirmed	T03F6.4 /// WBGene00011400	8.48	8.35	8.44		8.04	8.11	7.99			0.00190764	0.0747245
184399_at	status:Predicted /// hypothetical protein	WBGene00077684 /// Y26D4A.21	5.34	5.86	6.12		7.97	7.99	7.49			0.00191489	0.0748522
185840_at	hypothetical protein	K11G12.6	7.78	7.73	7.95		8.45	8.66	8.45			0.00192576	0.0750296
188459_s_at	CalPoNin /// locus:cpn-3	cpn-3 /// WBGene00000779	9.48	9.44	9.4		9.03	8.81	8.81			0.00193109	0.0750296
175451_at	HRD-Like (E3 ubiquitin ligase related) /// locus:hrdl-1	hrdl-1 /// WBGene00009164	9.97	9.88	9.85		9.55	9.63	9.59			0.00193142	0.0750296
188683_at	hypothetical protein /// aminomethytransferase	aminomethytransferase /// WBGene00017765	10.09	10.09	9.96		9.73	9.67	9.64			0.00194978	0.0753352
187352_at	hypothetical protein /// status:Confirmed	C45G9.5 /// WBGene00016676	8.52	8.57	8.62		8.78	8.83	8.8			0.00195172	0.0753352
191299_s_at	hypothetical protein /// cytosolic aminopeptidase	W07G4.4 /// WBGene00012338	11.28	11.21	11.28		11.42	11.44	11.45			0.00195569	0.0753352
173873_at	hypothetical protein	F53E4.1	10.46	10.61	10.74		9.84	10.01	9.91			0.00195995	0.0753352
185601_s_at	---	---	6.59	7.13	6.98		5.54	5.56	5.17			0.00196463	0.0753352
181239_s_at	hypothetical protein /// status:Predicted /// status:Predicted /// hypothetical protein	C01B4.8 /// WBGene00015272 /// WBGene00021220 /// Y19D10A.5	6.55	6.59	7.16		8.43	8.74	9.1			0.00196719	0.0753352
191469_at	Temporarily Assigned Gene name	tag-10	7.85	7.22	7.64		9.04	8.97	8.86			0.00196739	0.0753352
180427_at	status:Confirmed /// hypothetical protein	WBGene00022597 /// ZC395.5	12.25	12.35	12.25		11.78	11.51	11.52			0.00197316	0.0754022
191384_s_at	hypothetical protein /// Yeast YIL023C-like protein	C14H10.1 /// WBGene00007591	8.73	8.94	9		9.51	9.57	9.69			0.00199094	0.075927
178879_at	hypothetical protein /// locus:cfim-1	F43G9.5 /// WBGene00009668	7.19	7.14	7.36		7.78	8	7.89			0.00200042	0.0761336
193820_s_at	hypothetical protein	T05H10.7	8.43	8.16	8.26		8.9	8.83	8.93			0.00200769	0.0762558
179418_at	status:Partially_confirmed /// hypothetical protein	WBGene00012398 /// Y6E2A.4	8.81	9.03	8.81		8.35	8.29	8.21			0.00201386	0.0763355
190959_s_at	Glutathione S-Transferase /// locus:gst-16	gst-16 /// WBGene00001764	7.16	7.21	7.11		6.71	6.46	6.48			0.00201825	0.0763477
175142_at	hypothetical protein	F17C11.12	7.71	7.59	7.91		8.96	8.68	8.61			0.00203557	0.0767107
174806_at	Suppressor of Constitutive Dauer formation	scd-1	9.1	8.74	9.27		10.13	10.38	10.3			0.00203602	0.0767107
185313_at	status:Confirmed /// hypothetical protein	WBGene00013127 /// Y52B11A.8	6.26	6.25	6.3		6.06	5.97	6.06			0.00204691	0.0769662
191717_s_at	hypothetical protein	C33H5.18	10.02	10	10.08		9.83	9.81	9.86			0.00205596	0.077152
179102_at	hypothetical protein /// status:Confirmed	T28C6.8 /// WBGene00012122	8.27	8.37	8.37		8.07	8.1	8.1			0.00209188	0.0782637
182081_s_at	hypothetical protein /// hypothetical protein /// status:Partially_confirmed /// status:Confirmed	E01A2.10 /// K05F6.11 /// WBGene00044697 /// WBGene00077701	9.89	10.11	10.03		10.5	10.68	10.63			0.00209393	0.0782637
185079_s_at	status:Confirmed /// hypothetical protein	WBGene00012631 /// Y38H6C.19	5.08	4.88	4.92		5.4	5.39	5.39			0.00209894	0.0782953
192119_s_at	Propionyl Coenzyme A Carboxylase Beta subunit	pccb-1	10.86	10.65	10.7		11.2	11.2	11.17			0.0021115	0.0784996
185269_at	hypothetical protein	F55A12.2	8.29	8.33	8.34		8.49	8.45	8.45			0.00211279	0.0784996
192843_at	COenzyme Q (ubiquinone) biosynthesis /// locus:coq-1	coq-1 /// WBGene00000761	9.37	9.16	9.47		10.01	10.01	10.15			0.00213264	0.0790807
175160_at	hypothetical protein /// status:Confirmed	R04F11.5 /// WBGene00011017	8.5	8.68	8.56		8.96	8.95	8.95			0.00214422	0.0793532
178035_at	GLoBin /// locus:glb-11	glb-11 /// WBGene00007981	9.41	9.39	9.34		8.98	9.07	9.12			0.00214909	0.079377
185361_at	hypothetical protein /// status:Partially_confirmed	C17G10.7 /// WBGene00015919	9.84	10.05	10.21		8.72	9.04	9.07			0.0021542	0.0794094
190070_at	hypothetical protein /// amino acid permease	F23F1.6 /// WBGene00017747	7.06	7.24	7.07		7.76	8.09	8.06			0.002159	0.0794302
187614_at	locus:wht-1 /// WHiTe (Drosophila) related ABC transporte	WBGene00015479 /// wht-1	5.87	5.69	5.64		6.3	6.26	6.21			0.00216736	0.0795074
187532_s_at	MeTaXin (mitochondrial outer membrane import complex) /// locus:mtx-1	mtx-1 /// WBGene00009559	8.04	8.06	8.19		8.49	8.49	8.61			0.00216958	0.0795074
193637_at	Nuclear Hormone Receptor family /// locus:nhr-19	nhr-19 /// WBGene00003618	10.09	9.78	9.93		10.56	10.7	10.61			0.00218054	0.0796667
186141_at	status:Predicted /// hypothetical protein	WBGene00012633 /// Y38H6C.21	5.14	5.3	4.98		5.99	6.18	5.89			0.00218241	0.0796667
189700_at	hypothetical protein /// sarcosine oxidase	C15B12.1 /// WBGene00015783	7.68	7.8	7.79		8.2	8.44	8.3			0.00219095	0.079816
175471_s_at	hypothetical protein /// status:Confirmed	T24D1.5 /// WBGene00011988	4.64	4.6	4.58		4.73	4.73	4.73			0.00220114	0.079816
192371_s_at	RNAi DEfective /// locus:rde-4	rde-4 /// WBGene00004326	7.32	7.59	7.77		8.54	8.75	8.9			0.00220144	0.079816
189100_at	C-type LECtin /// locus:clec-187	clec-187 /// WBGene00014137	6.23	6.4	6.28		6.69	6.82	6.73			0.00220352	0.079816
187496_at	hypothetical protein /// status:Partially_confirmed	T19C3.1 /// WBGene00020559	7.46	7.51	7.6		6.97	6.67	6.88			0.00221299	0.0800046
174951_at	hypothetical protein /// Cys(3)His finger protein (D. melanogaster)	C34D10.2 /// WBGene00016407	10.09	10.02	10.14		9.76	9.6	9.63			0.00221755	0.0800152
175480_at	---	---	5.95	5.91	6.05		5.59	5.46	5.4			0.00222985	0.0803045
192655_s_at	Erythroid-Like Transcription factor family	elt-1	7.54	7.57	7.65		7.34	7.36	7.31			0.0022354	0.0803502
180109_at	hypothetical protein /// status:Partially_confirmed	F10D7.4 /// WBGene00017341	5.5	5.27	5.33		5.91	6.13	6.11			0.00225646	0.080952
183548_at	hypothetical protein /// status:Confirmed	C50F7.6 /// WBGene00016846	7.25	7.45	7.3		6.89	6.89	6.79			0.00226822	0.0812188
185302_s_at	status:Confirmed /// hypothetical protein	WBGene00013719 /// Y106G6H.6	7.09	7.08	7.04		7.21	7.26	7.21			0.0022765	0.0813599
183332_at	hypothetical protein /// status:Confirmed	K09E2.3 /// WBGene00019572	9.09	8.91	9.08		8.58	8.4	8.47			0.00228212	0.0814058
183741_s_at	status:Confirmed /// hypothetical protein	WBGene00013514 /// Y73F4A.1	7.2	7.1	6.89		8.32	7.97	7.97			0.00230559	0.0820871
175678_at	abnormal DAuer Formation	daf-16	9.97	10	10.08		9.63	9.75	9.68			0.00231641	0.082316
190260_at	Nuclear Hormone Receptor family /// locus:nhr-179	nhr-179 /// WBGene00017512	6.53	6.61	6.77		7.15	7.32	7.33			0.00234074	0.0830233
192460_at	Nuclear Hormone Receptor family /// locus:nhr-32	nhr-32 /// WBGene00003626	9.65	9.49	9.39		8.99	8.96	8.88			0.0023563	0.0833599
187850_s_at	hypothetical protein	F55C12.5	9.63	9.69	9.75		9.41	9.44	9.36			0.00235975	0.0833599
184333_at	status:Confirmed /// hypothetical protein	WBGene00013532 /// Y73F8A.27	8.41	8.43	8.44		8.53	8.59	8.56			0.00236439	0.0833599
176268_at	status:Partially_confirmed /// hypothetical protein	WBGene00022320 /// Y82E9BL.3	4.12	4.19	4.23		5.59	5.12	5.12			0.002368	0.0833599
191638_s_at	hypothetical protein /// protein-tyrosine phosphatase	C55B7.3 /// WBGene00016942	4.36	4.19	4.26		4.74	4.97	4.97			0.00239366	0.0841053
192897_at	hypothetical protein	F16A11.1	9.32	9.36	9.16		8.87	8.82	8.86			0.00240677	0.0844081
192177_s_at	Mannose 6-phosphate isomerase /// hypothetical protein	WBGene00014013 /// ZK632.4	10.94	10.94	10.8		10.33	10.12	9.99			0.00241753	0.084627
173263_s_at	Glycerol-3-Phosphate DeHydrogenase	gpdh-2	9.31	8.99	9.27		10.62	10.26	10.17			0.0024327	0.0849149
180424_at	hypothetical protein /// status:Confirmed	F15E6.3 /// WBGene00017484	6.97	7.26	7.23		6.33	5.99	5.91			0.00244067	0.0849149
184868_at	hypothetical protein /// hypothetical protein /// status:Confirmed /// status:Partially_confirmed	F12A10.1 /// F12A10.9 /// WBGene00017390 /// WBGene00077704	5.69	6.03	5.77		5.14	5.1	5.14			0.00244877	0.0849149
194123_s_at	Nuclear Hormone Receptor family /// locus:nhr-4	nhr-4 /// WBGene00003603	10.4	10.48	10.41		10.61	10.62	10.66			0.00245172	0.0849149
193671_at	Nuclear Hormone Receptor family	nhr-48	7.28	7.31	7.36		7.11	7.07	7.14			0.00245198	0.0849149
193506_at	locus:zyg-11 /// ZYGote defective: embryonic lethal	WBGene00006996 /// zyg-11	9.95	10.1	10.15		9.58	9.66	9.54			0.0024529	0.0849149
186882_at	hypothetical protein /// status:Partially_confirmed	K01B6.3 /// WBGene00010454	6.6	7.05	6.72		8.23	7.98	7.82			0.00246374	0.0851331
177701_s_at	hypothetical protein /// status:Confirmed	K08D8.6 /// WBGene00010660	7.38	7.46	7.4		7.71	7.72	7.62			0.00247898	0.0855023
186338_at	status:Partially_confirmed /// hypothetical protein	WBGene00012710 /// Y39C12A.9	7.8	7.7	7.76		7.95	7.95	7.95			0.00248692	0.0856184
178342_s_at	hypothetical protein	T20D3.11	8.69	8.8	8.74		9.34	9.41	9.68			0.00249259	0.0856567
185304_s_at	DM (Doublesex/MAB-3) Domain family	dmd-6	10.25	10.14	10.33		9.7	9.82	9.82			0.0025005	0.0857714
194135_at	Flavin-containing MonoOxygenase family /// locus:fmo-3	fmo-3 /// WBGene00001478	5.91	5.92	5.81		6.33	6.26	6.18			0.0025072	0.0858444
188151_s_at	STOmatin	sto-5	8.38	8.36	8.43		8.1	8.15	8.2			0.00252058	0.0860878
173847_s_at	abnormal ThermoTaXis	ttx-7	10.3	10.48	10.38		10.8	10.8	10.93			0.00252349	0.0860878
181422_s_at	hypothetical protein /// status:Partially_confirmed	F52H2.7 /// WBGene00018719	6.86	6.91	7.22		7.9	7.74	7.81			0.00253192	0.0862186
193236_at	Pyruvoyl TetrahydrobioPterin Synthase	ptps-1	6.28	7.07	6.77		8.61	8.8	8.28			0.0025381	0.0862724
175210_at	hypothetical protein /// locus:paqr-1	C43G2.1 /// WBGene00016610	11.37	11.39	11.3		11.07	11.04	10.93			0.00254545	0.0863551
182628_s_at	hypothetical protein /// status:Confirmed	T21F4.1 /// WBGene00020658	11.56	11.46	11.29		10.6	10.33	10.11			0.00254974	0.0863551
192166_s_at	Homeobox /// locus:ceh-34	ceh-34 /// WBGene00000455	8.73	8.86	8.8		8.54	8.55	8.54			0.00255701	0.0864454
172978_s_at	hypothetical protein	C34F11.3	12.02	12.1	12.09		11.71	11.81	11.82			0.00256457	0.086545
188791_s_at	Axon STeering defect /// locus:ast-1	ast-1 /// WBGene00020368	8.96	8.87	8.86		8.67	8.68	8.69			0.00257593	0.0867684
174811_at	hypothetical protein /// mannose-6-phosphate isomerase	C05C8.7 /// WBGene00015464	9.2	9.29	9.35		9.65	9.58	9.59			0.00258324	0.0867684
183053_at	hypothetical protein	C46F4.1	7.09	7.09	7.11		6.96	6.87	6.92			0.00258506	0.0867684
192627_at	hypothetical protein /// dihydroxyvitamin D3-induced protein	R06B9.4 /// WBGene00011055	8.38	8.55	8.42		8.11	8.08	8.03			0.00260826	0.0872497
188042_at	Serpentine Receptor, class A (alpha) /// locus:sra-4	sra-4 /// WBGene00005030	4.2	4.23	4.21		4.3	4.28	4.31			0.0026087	0.0872497
176007_at	hypothetical protein /// status:Confirmed	F25A2.1 /// WBGene00017764	5.47	5.32	5.44		5.76	5.79	5.71			0.00261603	0.0873392
187539_s_at	UBX-containing protein in Nematode /// locus:ubxn-4	ubxn-4 /// WBGene00022703	9.34	9.31	9.36		9.45	9.43	9.45			0.00262193	0.0873807
173856_at	Malate DeHydrogenase /// locus:mdh-1	mdh-1 /// WBGene00003162	9.49	9.43	9.98		10.74	10.87	10.87			0.00265819	0.088432
188360_at	yeast CLU (mitochondrial clustering) related /// locus:clu-1	clu-1 /// WBGene00000550	9.68	9.63	9.9		10.32	10.51	10.55			0.00268847	0.08927
173326_s_at	hypothetical protein	Y43F8B.2	11.06	10.99	11.08		10.73	10.57	10.54			0.00270381	0.08927
185383_at	hypothetical protein	C41D11.3	8.69	8.73	8.58		9.02	9.11	9.19			0.00270533	0.08927
175128_s_at	hypothetical protein	W02B12.15	9.58	9.79	9.68		10.08	10.17	10.2			0.00270866	0.08927
183225_at	hypothetical protein /// status:Partially_confirmed	W06B4.2 /// WBGene00021057	8.36	8.36	8.37		8.16	8.17	8.06			0.00270866	0.08927
189095_at	hypothetical protein	ZK593.1	11.24	11.14	11.42		10.75	10.67	10.68			0.00271192	0.08927
194256_x_at	Apical Junction Molecule	ajm-1	8.16	8.01	8.11		7.8	7.81	7.79			0.00273702	0.0897131
187843_s_at	ATP-dependent RNA helicase /// hypothetical protein	WBGene00022792 /// ZK686.2	7.9	8.02	7.99		8.23	8.24	8.31			0.00273767	0.0897131
180449_at	Serpentine Receptor, class D (delta) /// locus:srd-23	srd-23 /// WBGene00005101	8.21	8.31	8.15		7.82	7.88	7.91			0.0027515	0.0897131
183108_at	hypothetical protein /// status:Partially_confirmed	C12D5.9 /// WBGene00015710	6.8	7.05	7.07		7.65	7.84	7.62			0.00275361	0.0897131
174530_at	Intracelllar PhosphoLipase A family	ipla-1	9.05	9.05	9.23		9.61	9.8	9.62			0.00275787	0.0897131
176827_at	Na/Ca eXchangers	ncx-10	7.69	7.42	7.43		6.9	6.8	6.93			0.00275808	0.0897131
190855_at	hypothetical protein /// cathepsin-like peptidase	C32B5.7 /// WBGene00016300	5.16	5.22	5.16		4.98	4.96	5.03			0.00275886	0.0897131
186789_s_at	hypothetical protein /// status:Confirmed	F36G3.2 /// WBGene00009483	7.56	8	8.03		9.02	8.98	8.82			0.0027688	0.0898807
171773_x_at	Fourteen-Three-Three family	ftt-2	10.05	10.02	10.03		9.82	9.74	9.67			0.00279644	0.0903365
190402_at	Zinc finger Transcription Factor family	ztf-16	7.06	7.17	7.12		6.77	6.86	6.86			0.00279713	0.0903365
187750_s_at	MTM (myotubularin) family	mtm-3	9.31	9.21	9.33		9.04	9.04	9.04			0.00280005	0.0903365
178276_at	hypothetical protein /// status:Partially_confirmed	C07H4.1 /// WBGene00007421	11.12	11.24	11.36		10.63	10.78	10.63			0.0028021	0.0903365
192258_s_at	hypothetical protein /// zinc-finger DNA-binding protein	K02G10.5 /// WBGene00019346	6.48	6.48	6.42		6.7	6.62	6.66			0.00281447	0.0905797
194247_x_at	MTM (myotubularin) family	mtm-3	10.19	10.06	10.16		9.88	9.88	9.88			0.00283933	0.0912232
183789_s_at	hypothetical protein	T09E8.1	11.15	11.09	11.15		10.96	11	10.96			0.00286094	0.0917605
190052_at	TREhalase /// locus:tre-1	tre-1 /// WBGene00006607	8.83	9.08	8.99		9.44	9.44	9.45			0.00286789	0.0918263
175163_at	Pim (mammalian oncogene) Related Kinase /// locus:prk-2	prk-2 /// WBGene00004183	7.86	7.93	7.66		7	6.88	6.56			0.00288151	0.091957
183395_at	neuRonal IGCAM	rig-1	8.44	8.31	8.45		8.08	7.97	7.94			0.00288177	0.091957
176559_at	hypothetical protein /// status:Confirmed	K12C11.1 /// WBGene00019673	8.66	8.74	8.72		8.47	8.49	8.54			0.00289105	0.0920966
183063_at	hypothetical protein /// status:Partially_confirmed	F54H5.5 /// WBGene00018841	7.29	7.14	7.18		7.53	7.48	7.53			0.00292388	0.0927709
174866_at	locus:zyg-11 /// ZYGote defective: embryonic lethal	WBGene00006996 /// zyg-11	10.62	10.69	10.67		10.1	10.28	10.3			0.00293034	0.0927709
174170_at	hypothetical protein	C05D11.7	9.09	9.35	9.45		8.49	8.62	8.57			0.00293188	0.0927709
180672_at	hypothetical protein /// status:Partially_confirmed	C37C3.7 /// WBGene00016499	8.37	8.44	8.3		7.87	7.98	7.75			0.00293318	0.0927709
188264_at	FIdGetin-Like (mammalian developmental AAA ATPase) related /// locus:figl-1	figl-1 /// WBGene00017981	6.91	6.91	6.92		7.04	6.99	7.04			0.00293694	0.0927709
188332_at	GelSoliN-Like /// locus:gsnl-1	gsnl-1 /// WBGene00010593	9.04	9.1	9.31		9.77	9.98	10.08			0.00294346	0.0928205
187331_at	hypothetical protein /// status:Partially_confirmed	F25B5.5 /// WBGene00017776	8.9	8.99	8.85		9.4	9.43	9.25			0.00295345	0.0929794
187039_at	Him-Three Paralog /// locus:htp-1	htp-1 /// WBGene00002032	5.91	5.93	5.91		6.05	6.05	6.12			0.00296383	0.0931496
175803_at	DumPY : shorter than wild-type /// locus:dpy-18	dpy-18 /// WBGene00001077	7.94	7.81	8.07		8.71	8.49	8.55			0.00297178	0.0932435
174603_at	ETS class transcription factor	ets-4	11.14	11.21	11.3		10.86	10.87	10.93			0.00298364	0.0934592
190680_s_at	APoptosis Enhancer /// locus:ape-1	ape-1 /// WBGene00000146	9.44	9.3	9.48		8.91	9.04	8.99			0.00301858	0.094396
185041_at	---	---	5.87	5.92	5.66		6.68	6.63	6.4			0.00302933	0.0945747
176361_at	status:Confirmed /// status:Partially_confirmed /// hypothetical protein /// hypothetical protein	WBGene00021421 /// WBGene00021431 /// Y38F2AR.13 /// Y38F2AR.3	6	6.07	6.06		5.86	5.9	5.89			0.00303581	0.0946195
175274_s_at	status:Partially_confirmed /// hypothetical protein	WBGene00013967 /// ZK287.7	7.53	7.64	7.67		7.89	7.89	7.88			0.00305542	0.0950729
183954_at	hypothetical protein /// status:Confirmed	C46F11.3 /// WBGene00008118	7.07	7.06	7.26		7.54	7.63	7.67			0.00306862	0.0952249
177033_at	hypothetical protein	Y55D5A.1	8.59	8.48	8.49		8.09	7.88	7.8			0.00307363	0.0952249
185716_at	MATH (meprin-associated Traf homology) domain containing /// locus:math-10	math-10 /// WBGene00015839	3.29	3.06	3.28	3.21	6.27	5.67	4.98	5.64	5.38893	0.00307553	0.0952249
175110_at	hypothetical protein /// hypothetical protein /// locus:vps-22 /// status:Confirmed	C27F2.5 /// C27F2.9 /// WBGene00016167 /// WBGene00043156	8.7	8.7	8.79		8.99	9.05	8.95			0.0030882	0.0954595
179167_at	hypothetical protein /// status:Confirmed	M05D6.6 /// WBGene00010879	8.4	8.43	8.43		8.73	8.9	8.73			0.00311079	0.0958379
187438_s_at	hypothetical protein /// status:Confirmed	B0361.9 /// WBGene00015163	9.85	9.94	10.05		10.64	11.11	10.93			0.00311542	0.0958379
190849_at	UDP-GlucuronosylTransferase /// locus:ugt-41	ugt-41 /// WBGene00017336	4.57	4.55	4.36		4.94	5.04	5.12			0.00311667	0.0958379
178262_at	hypothetical protein /// status:Confirmed	F01D5.5 /// WBGene00008495	11.16	11.16	11.02		10.77	10.81	10.71			0.00312087	0.0958379
180046_at	hypothetical protein	Y40B1A.3	6.01	6.04	6.02		5.87	5.9	5.93			0.00315945	0.0968598
185702_at	hypothetical protein /// status:Partially_confirmed	H10D18.1 /// WBGene00019177	8.09	7.93	7.92		7.64	7.54	7.57			0.00316447	0.0968598
182166_at	hypothetical protein /// status:Confirmed	C44C1.1 /// WBGene00016641	6.94	7.22	7.41		8.22	8.02	8.23			0.00318556	0.0973466
175839_s_at	Let-23 Fertility effector/regulator	lfe-2	9.66	9.61	9.35		8.9	8.88	8.72			0.00319505	0.0974776
181927_s_at	hypothetical protein /// status:Partially_confirmed	T22F3.8 /// WBGene00020698	7.41	7.37	7.17		6.87	6.82	6.8			0.00322153	0.0981259
174191_at	hypothetical protein	F49E2.2	10.51	10.52	10.59		10.36	10.27	10.3			0.00324677	0.0986267
172409_x_at	status:Partially_confirmed /// status:Predicted /// hypothetical protein	WBGene00022730 /// WBGene00022731 /// ZK402.3	5.66	5.71	5.63		6.63	6.26	6.32			0.00325151	0.0986267
191020_at	hypothetical protein /// locus:cdf-2	T18D3.3 /// WBGene00011821	8.13	8.13	8.31		8.64	8.75	8.87			0.00325615	0.0986267
176775_at	hypothetical protein /// status:Confirmed	K02G10.3 /// WBGene00019345	7.62	7.92	8.05		8.65	8.66	8.73			0.00325899	0.0986267
173511_at	hypothetical protein /// locus:lpin-1	H37A05.1 /// WBGene00010425	10.15	10.07	9.97		9.71	9.66	9.57			0.00326468	0.0986397
171898_x_at	hypothetical protein /// status:Confirmed	F57G12.1 /// WBGene00010221	7.37	7.39	7.47		7.68	7.73	7.83			0.00329087	0.0992026
171918_x_at	hypothetical protein	Y17G7B.10	8.33	8.18	8.4		8.81	8.76	8.7			0.00329595	0.0992026
186267_at	hypothetical protein /// status:Partially_confirmed	H14E04.1 /// WBGene00019198	6.07	6.17	6.14		5.76	5.52	5.67			0.00330031	0.0992026
175561_s_at	UNCoordinated	unc-44	9.43	9.12	9.3		9.84	9.87	9.84			0.00330942	0.0992026
172343_x_at	Neuropeptide-Like Protein /// locus:nlp-31	nlp-31 /// WBGene00003769	8.46	8.22	8.26		8.77	8.89	8.92			0.00330975	0.0992026
191502_at	UDP-GlucuronosylTransferase /// locus:ugt-18	ugt-18 /// WBGene00013900	10.18	10.55	10.53		9.69	9.47	9.51			0.00331887	0.0993173
193517_at	hypothetical protein /// purine/pyrimidine phosphoribosyl transferase	R12E2.11 /// WBGene00020036	9.85	9.9	9.99		10.23	10.27	10.38			0.00332844	0.0993683
191071_at	Glutathione S-Transferase /// locus:gst-21	gst-21 /// WBGene00001769	5.85	5.83	5.92		5.58	5.39	5.48			0.00333116	0.0993683
191053_at	UDP-GlucuronosylTransferase	ugt-4	6.73	6.64	7.14		8.02	7.91	8.34			0.00335631	0.0999594
174074_at	hypothetical protein /// status:Confirmed	T14B1.1 /// WBGene00011763	10.47	10.53	10.54		10.22	10.18	10.04			0.00336606	0.0999628
190648_at	High Incidence of Males (increased X chromosome loss) /// locus:him-8	him-8 /// WBGene00001867	7.96	8.01	8.06		8.19	8.19	8.19			0.00337033	0.0999628
187957_at	DYstrophin-like phenotype and CAPON related	dyc-1	7.71	7.67	7.77		7.49	7.46	7.38			0.0033724	0.0999628
180412_at	hypothetical protein /// status:Confirmed	R05H10.1 /// WBGene00011042	9.97	9.78	9.8		9.36	9.15	9.07			0.00338171	0.100081
173175_s_at	CEll Death abnormality /// locus:ced-11	ced-11 /// WBGene00000425	6.17	6.05	6.12		7.01	7.47	6.96			0.00339121	0.100204
191681_at	SOX (mammalian SRY box) family	sox-2	8.94	8.91	8.91		8.7	8.75	8.79			0.00341088	0.100626
186605_s_at	hypothetical protein	Y17G7B.10	8.22	8.23	8.36		8.63	8.68	8.56			0.00343528	0.101187
190816_at	Temporarily Assigned Gene name /// locus:tag-38	tag-38 /// WBGene00006418	7.6	7.19	7.63		6.37	5.94	5.73			0.00346119	0.101624
180536_at	hypothetical protein /// status:Partially_confirmed	C27H5.6 /// WBGene00016175	5.98	5.98	5.67		7.74	7.43	6.98			0.00347419	0.101624
190112_s_at	Uridine PhosPhorylase /// locus:upp-1	upp-1 /// WBGene00022817	10.9	10.85	10.8		10.68	10.65	10.66			0.00347435	0.101624
184368_at	status:Confirmed /// hypothetical protein	WBGene00012794 /// Y43E12A.2	10.14	9.97	10.11		9.76	9.67	9.67			0.00347435	0.101624
173711_s_at	hypothetical protein	C17G10.6	9.32	9.57	9.65		8.78	8.71	8.91			0.00347717	0.101624
173558_at	status:Partially_confirmed /// hypothetical protein	WBGene00013898 /// ZC443.3	11.32	11.32	11.2		10.96	10.85	10.77			0.0035033	0.102228
171878_s_at	HMG /// locus:hmg-1.1	hmg-1.1 /// WBGene00001971	10.5	10.33	10.44		10.09	10.11	10.02			0.00351259	0.10228
189644_at	hypothetical protein /// protein kinase	C03B1.5 /// WBGene00015376	4.79	4.94	5.16		5.63	5.61	5.7			0.00351598	0.10228
181292_at	Serpentine Receptor, class V /// locus:srv-4	srv-4 /// WBGene00005715	8.67	8.24	8.12		7.24	7.18	6.87			0.00353497	0.102673
182999_at	hypothetical protein /// status:Partially_confirmed	W06H8.2 /// WBGene00021066	5.44	5.74	5.51		6.19	6.5	6.47			0.00355794	0.102859
190796_s_at	hypothetical protein /// locus:idh-1	F59B8.2 /// WBGene00010317	9.81	10.26	10.55	10.2067	11.46	11.67	11.72	11.6167	2.65737	0.00356146	0.102859
181114_at	hypothetical protein /// status:Confirmed	F52H2.5 /// WBGene00018717	8.23	8.29	8.01		8.72	8.85	8.72			0.00356202	0.102859
182839_at	hypothetical protein	Y11D7A.3	6.52	6.51	6.36		7.77	7.22	7.68			0.00356329	0.102859
189485_at	CYtochrome P450 family /// locus:cyp-34A8	cyp-34A8 /// WBGene00015043	8.28	8.35	8.36		7.97	8.11	8			0.00357747	0.103109
181023_s_at	hypothetical protein /// status:Partially_confirmed	T11F9.12 /// WBGene00011713	8.08	8.13	7.97		7.76	7.68	7.63			0.00363131	0.10449
184207_at	status:Partially_confirmed /// hypothetical protein	WBGene00012464 /// Y17G7B.11	6.69	6.86	6.65		6.23	6.06	5.93			0.00364389	0.10449
189816_s_at	Kinesin-Like Protein	klp-11	8.85	8.98	8.77		9.8	9.59	10.09			0.00365076	0.10449
175890_at	hypothetical protein /// status:Partially_confirmed	T13G4.3 /// WBGene00020490	6.71	6.81	6.79		6.54	6.58	6.58			0.003654	0.10449
184930_at	DNaJ domain (prokaryotic heat shock protein) /// locus:dnj-9	dnj-9 /// WBGene00001027	8.25	8.39	8.48		8.77	8.79	8.79			0.00366087	0.10449
188973_at	SERCA (Sarco-Endoplasmic Reticulum Calcium ATPase)	sca-1	8.45	8.44	8.38		8.29	8.26	8.24			0.00366281	0.10449
185954_at	status:Partially_confirmed /// hypothetical protein	WBGene00013216 /// Y54G11A.7	9.89	9.85	9.72		9.41	9.36	9.2			0.00366932	0.10449
185877_s_at	hypothetical protein /// phosphodiesterase	phosphodiesterase /// WBGene00020446	11.5	11.74	11.71		12.11	12.25	12.16			0.00366994	0.10449
180985_s_at	hypothetical protein /// status:Confirmed	F46G10.2 /// WBGene00009797	9.84	9.69	9.88		9.32	9.15	9.36			0.00368513	0.104499
173926_at	Propionyl Coenzyme A Carboxylase Alpha subunit /// locus:pcca-1	pcca-1 /// WBGene00017864	10.68	10.58	10.63		10.83	10.85	10.8			0.00368635	0.104499
193332_at	KH domain family of RNA binding proteins. /// hypothetical protein	WBGene00012478 /// Y18D10A.8	9.2	9.14	9.18		9.04	9.05	9.07			0.00368696	0.104499
188420_at	CEll Death abnormality /// locus:ced-11	ced-11 /// WBGene00000425	4.49	4.41	4.66		5.23	5.58	5.24			0.0037096	0.104828
193418_s_at	Glutathione S-Transferase /// locus:gst-9	gst-9 /// WBGene00001757	4.65	4.52	4.51		5.02	4.91	4.88			0.00370974	0.104828
190412_s_at	Enoyl-CoA Hydratase /// locus:ech-6	ech-6 /// WBGene00001155	10.43	10.52	10.36		10.8	10.72	10.74			0.0037223	0.105025
185645_s_at	hypothetical protein	F15B10.1	8.77	8.98	9.31		9.95	9.99	9.99			0.0037313	0.105087
192140_at	hypothetical protein /// Human M130 antigen like protein	C06B8.7 /// WBGene00007372	6.12	6.09	6.06		6.27	6.36	6.27			0.00373845	0.105087
188893_at	hypothetical protein /// dehydrogenase	dehydrogenase /// WBGene00010063	9.53	9.7	9.76		10.18	10.28	10.1			0.0037413	0.105087
177950_s_at	MeDiaTor	mdt-28	7.93	7.35	7.88		9.02	8.88	8.81			0.00376399	0.105566
177092_at	C-type LECtin /// locus:clec-74	clec-74 /// WBGene00021585	5.26	5.31	5.13		4.87	4.79	4.9			0.0037845	0.105912
177116_at	hypothetical protein /// status:Confirmed	M7.12 /// WBGene00010887	7.09	7.39	6.82		8.29	8.67	8.23			0.00378761	0.105912
181251_at	Intracelllar PhosphoLipase A family	ipla-1	8.65	8.97	8.82		9.36	9.37	9.39			0.00381021	0.106385
188981_at	locus:ztf-4 /// Zinc finger Transcription Factor family	WBGene00020399 /// ztf-4	8.7	8.71	8.66		8.81	8.85	8.8			0.00384053	0.106888
183967_at	hypothetical protein /// status:Partially_confirmed	B0432.8 /// WBGene00015189	5.53	5.59	5.79		6.14	6.28	6.14			0.00384264	0.106888
189509_s_at	hypothetical protein /// phospholipase A2	F35C11.5 /// WBGene00009404	7.27	7.15	7.03		6.52	6.27	6.57			0.00384531	0.106888
183244_at	hypothetical protein	F58E10.1	9.16	9.04	9.34		9.82	9.76	10			0.00385795	0.107081
183956_at	hypothetical protein /// status:Confirmed	C48E7.1 /// WBGene00016749	10.05	9.82	9.76		9.37	9.22	9.24			0.00389836	0.108043
188307_at	PaTched Related family /// locus:ptr-20	ptr-20 /// WBGene00004234	8.26	8	7.87		7.38	7.22	7.31			0.00391899	0.108264
185845_at	status:Partially_confirmed /// hypothetical protein	WBGene00012496 /// Y24F12A.1	8.07	8.02	7.98		8.26	8.19	8.27			0.00392135	0.108264
182897_at	status:Predicted /// hypothetical protein	WBGene00022540 /// ZC190.6	7.5	7.69	6.84		9.49	9.18	8.9			0.00393153	0.108264
173059_at	Lin-5 (Five) Interacting protein	lfi-1	9.07	8.86	9.02		9.4	9.47	9.59			0.00393479	0.108264
193525_s_at	RhoGAP for Rac-1 and Cdc-42	rrc-1	7.52	7.7	7.62		7.27	7.15	7.26			0.00394407	0.108264
190534_at	DeHydrogenases, Short chain /// locus:dhs-15	dhs-15 /// WBGene00000978	9.13	9.28	9.32		8.48	8.71	8.74			0.00394599	0.108264
192114_s_at	locus:cth-2 /// hypothetical protein	WBGene00022856 /// ZK1127.10	11.51	11.44	11.81		10.83	10.63	10.87			0.00394674	0.108264
185292_at	status:Confirmed /// hypothetical protein	WBGene00013169 /// Y53F4B.23	5.08	4.93	5.06		5.33	5.3	5.38			0.00395691	0.108385
189053_s_at	DNaJ domain (prokaryotic heat shock protein) /// locus:dnj-3	dnj-3 /// WBGene00001021	8.2	8.27	8.16		8.47	8.47	8.4			0.00398328	0.108948
187116_s_at	hypothetical protein /// status:Confirmed	B0513.5 /// WBGene00007197	9.58	9.46	9.44		8.99	8.61	8.76			0.00401195	0.109515
185001_at	hypothetical protein /// status:Confirmed	C08F11.13 /// WBGene00007460	11.4	11.34	11.55		11.02	11.08	11.01			0.00401632	0.109515
193665_s_at	Nuclear Hormone Receptor family	nhr-28	7.86	8	7.98		8.28	8.42	8.28			0.0040215	0.109515
191809_at	hypothetical protein	ZK643.3	7.64	7.56	7.55		7.99	7.86	7.85			0.00403431	0.109647
174491_at	hypothetical protein	F16A11.1	9.31	9.47	9.5		9.01	9.08	9.07			0.00403807	0.109647
187770_s_at	hypothetical protein	F25B5.3	9.88	9.8	9.72		10.07	10.07	10.09			0.00405658	0.109719
173591_at	yeast PAT1(protein associated with topo II) Related /// locus:patr-1	patr-1 /// WBGene00009661	10.62	10.62	10.75		11	11.06	11.19			0.00406166	0.109719
189479_at	Na/H eXchanger	nhx-6	4.43	4.45	4.37		4.58	4.67	4.63			0.00406166	0.109719
182380_at	hypothetical protein /// status:Confirmed	F55A4.4 /// WBGene00018856	7.92	8.03	7.83		7.47	7.59	7.47			0.0040641	0.109719
180728_at	hypothetical protein /// status:Partially_confirmed	F17A9.5 /// WBGene00017537	4.68	5.21	5.09		5.97	6.35	6.12			0.00407826	0.109814
186560_at	hypothetical protein	Y116A8C.27	8.86	8.93	8.77		9.14	9.12	9.18			0.00407931	0.109814
183404_at	hypothetical protein /// status:Partially_confirmed	F11A5.13 /// WBGene00008679	7.22	7.36	7.12		6.79	6.84	6.81			0.00411109	0.110255
183576_s_at	hypothetical protein /// hypothetical protein /// status:Partially_confirmed /// status:Predicted	K02F6.5 /// K02F6.8 /// WBGene00019339 /// WBGene00019342	7.55	7.61	7.47		7.27	7.14	7.23			0.00411395	0.110255
180497_at	Nuclear Hormone Receptor family /// locus:nhr-120	nhr-120 /// WBGene00003710	9.09	9.29	9.19		8.65	8.7	8.43			0.00411696	0.110255
191193_at	hypothetical protein	C08F8.2	8.44	8.55	8.64		8.88	8.88	8.9			0.0041346	0.110255
175819_s_at	FSHR (mammalian follicle stimulating hormone receptor) homolog /// locus:fshr-1	fshr-1 /// WBGene00008239	8.72	8.76	8.58		8.36	8.36	8.29			0.00413556	0.110255
173320_s_at	hypothetical protein /// status:Confirmed	F09F7.3 /// WBGene00017300	8.98	9.05	8.95		9.23	9.17	9.19			0.00413631	0.110255
189280_at	DeHydrogenases, Short chain	dhs-2	7.47	7.65	7.37		7.02	7.02	6.99			0.00413685	0.110255
183292_at	hypothetical protein /// status:Partially_confirmed	W09D10.5 /// WBGene00012363	7.1	7.01	7.13		6.81	6.71	6.64			0.0041497	0.110271
173731_s_at	hypothetical protein	M05D6.5	8.9	8.74	8.92		9.22	9.41	9.33			0.00415495	0.110271
189067_s_at	hypothetical protein /// monooxygenase	monooxygenase /// WBGene00020556	8.83	9.06	8.77		9.43	9.5	9.39			0.00417078	0.110271
174216_at	hypothetical protein /// status:Confirmed	K04F10.7 /// WBGene00019399	10.09	10.2	10.12		9.95	9.94	9.92			0.00417138	0.110271
175254_at	locus:wht-1 /// WHiTe (Drosophila) related ABC transporte	WBGene00015479 /// wht-1	5.26	5.13	5.05		5.87	5.72	5.6			0.00418239	0.110271
180299_s_at	hypothetical protein /// locus:mboa-2	H19N07.4 /// WBGene00010408	10.41	10.34	10.39		10.11	10.1	10.21			0.0041836	0.110271
189799_at	hypothetical protein /// phosphate permease	B0222.3 /// WBGene00015055	6.45	6.48	6.4		6.82	7.03	6.81			0.00418607	0.110271
193740_at	Neuronal Calcium Sensor family /// locus:ncs-2	ncs-2 /// WBGene00003564	11.49	11.52	11.4		11.27	11.24	11.23			0.00419007	0.110271
179767_s_at	hypothetical protein /// status:Partially_confirmed	T14G10.7 /// WBGene00011776	9.15	9.11	9.17		9.34	9.28	9.28			0.00419343	0.110271
184144_at	hypothetical protein /// status:Partially_confirmed	R193.2 /// WBGene00020128	7.45	7.77	7.85		8.49	8.93	8.8			0.00419933	0.110271
172975_at	hypothetical protein	R151.2	9.13	9.24	9.43		9.76	9.92	9.9			0.0042021	0.110271
177022_at	hypothetical protein	Y55D5A.1	8.49	8.2	8.28		7.84	7.77	7.72			0.00422057	0.110602
189366_at	CYtochrome P450 family /// locus:cyp-35B1	cyp-35B1 /// WBGene00019472	5.65	5.79	5.97		5.29	5.19	5.22			0.004228	0.110642
187335_at	hypothetical protein /// status:Predicted	C28F5.1 /// WBGene00016183	4.15	4.1	4.16		4.02	3.98	3.96			0.00423671	0.110664
191941_at	Serpentine Receptor, class X /// locus:srx-68	srx-68 /// WBGene00005959	6.55	6.51	6.57		6.25	6.02	6.15			0.00424437	0.110664
192233_at	Serum- and Glucocorticoid- inducible kinase homolog	sgk-1	9.3	9.48	9.35		8.97	9.07	9.02			0.00424655	0.110664
191886_s_at	hypothetical protein /// 3-oxoacid CoA-transferase	C05C10.3 /// WBGene00007330	9.35	9.47	9.55		9.82	9.85	9.78			0.00426314	0.110942
192196_at	Nuclear Hormone Receptor family /// locus:nhr-30	nhr-30 /// WBGene00016091	5.68	6.18	5.93		6.73	6.96	6.95			0.0042873	0.111416
174823_at	Branched Chain AminoTransferase /// locus:bcat-1	bcat-1 /// WBGene00001149	10.74	10.73	10.53		10.19	10	9.9			0.0043031	0.11163
173957_s_at	hypothetical protein /// status:Confirmed	B0024.10 /// WBGene00007100	8.25	8.28	8.31		8.41	8.38	8.39			0.00431021	0.11163
173550_at	hypothetical protein	F45D3.4	11.09	11.38	11.43		10.39	10.65	10.57			0.00431336	0.11163
188495_at	hypothetical protein /// permease	permease /// WBGene00017312	5.82	5.59	5.66		6.57	6.32	6.25			0.00434604	0.112018
173138_s_at	hypothetical protein	C53B7.3	12.84	12.75	12.65		12.4	12.22	12.3			0.00434908	0.112018
175114_s_at	hypothetical protein /// status:Confirmed	F08F3.4 /// WBGene00017262	10.04	9.57	9.41		8.18	7.17	7.4			0.00435202	0.112018
192208_s_at	DAP (Death Associated Protein kinase) Like Kinase	dlk-1	9.38	9.39	9.32		9.08	9.17	9.03			0.00435222	0.112018
193165_at	RH (Rhesus) antigen Related /// locus:rhr-1	rhr-1 /// WBGene00004358	10.26	10.15	10.33		9.87	9.95	9.92			0.00436063	0.11208
186200_s_at	Ceramide Glucosyl Transferase	cgt-3	10.4	10.45	10.43		10.74	10.84	10.99			0.00438368	0.112518
184531_s_at	hypothetical protein /// status:Partially_confirmed	W10G11.1 /// WBGene00021134	8.45	8.49	8.88		7.78	7.56	7.78			0.00443144	0.113589
189114_at	hypothetical protein	C34F11.3	11.48	11.37	11.37		11.12	11.2	11.14			0.00445544	0.114048
184047_at	UDP-GlucuronosylTransferase /// locus:ugt-36	ugt-36 /// WBGene00017315	4.27	3.96	4.28		5.42	4.95	5.13			0.00446242	0.114072
192098_at	ALdehyde deHydrogenase	alh-11	9.45	9.44	9.43		9.25	9.27	9.15			0.00448463	0.114482
174447_at	DYnein Light chain (Tctex type] /// locus:dylt-1	dylt-1 /// WBGene00008764	9.54	9.72	9.7		10	10.04	10.14			0.00449557	0.114482
172046_x_at	HomoGentisate Oxidase /// locus:hgo-1	hgo-1 /// WBGene00001843	11.78	11.57	11.66		11.3	11.11	11.17			0.00450218	0.114482
179223_at	hypothetical protein /// status:Partially_confirmed	F33C8.4 /// WBGene00009358	8.47	8.76	8.57		8.11	8.11	8.11			0.00450289	0.114482
177684_s_at	ICLn ion channel homolog	icl-1	10.29	10.32	10.36		10.13	10.16	10.06			0.00451665	0.114677
180628_at	hypothetical protein	C53B7.3	12.62	12.46	12.4		12.07	11.96	11.84			0.00454595	0.115264
177455_s_at	hypothetical protein /// hypothetical protein /// status:Confirmed /// status:Confirmed	W01A8.2 /// W01A8.8 /// WBGene00012164 /// WBGene00044988	7.7	7.88	7.96		8.3	8.41	8.51			0.00462609	0.117134
193233_at	hypothetical protein /// cytochrome oxidase biogenesis protein like	C01A2.3 /// WBGene00007215	7.66	7.48	7.57		7.88	7.86	7.93			0.00463218	0.117134
192108_at	hypothetical protein	C54G10.4	8.18	8.44	8.66		7.63	7.66	7.56			0.00465159	0.117467
173354_s_at	DAP (Death Associated Protein kinase) Like Kinase	dlk-1	9.84	9.92	9.89		9.61	9.69	9.55			0.00468244	0.118087
174418_at	hypothetical protein	T19F4.1	8.19	8.38	8.3		7.9	7.96	7.81			0.00469684	0.118291
191226_s_at	gamma GlutamylCysteine Synthetase /// locus:gcs-1	gcs-1 /// WBGene00001527	10.18	10.21	10.27		10.04	10.01	10.07			0.00470539	0.118331
193693_s_at	Homeobox	ceh-22	7.65	7.83	7.71		7.36	7.17	7.12			0.00471735	0.118331
171923_x_at	Iron-containing alcohol dehydrogenases /// hypothetical protein	WBGene00012608 /// Y38F1A.6	6.16	6.02	6.32		6.71	6.7	6.63			0.00471735	0.118331
183512_at	hypothetical protein /// status:Partially_confirmed	F44A2.7 /// WBGene00018406	5.77	6.08	6.1		5.36	5.22	5.37			0.00472916	0.118469
189529_at	NuDiX family /// locus:ndx-1	ndx-1 /// WBGene00003578	9.27	8.96	9.09		9.74	9.61	9.64			0.0047574	0.118927
178944_at	hypothetical protein /// status:Partially_confirmed	F45D3.2 /// WBGene00009722	9.33	9.24	9.51		8.75	8.75	8.92			0.00476084	0.118927
182696_s_at	Chondroitin ProteoGlycan	cpg-8	11.15	10.99	10.85		10.46	10.21	10.16			0.00477084	0.118927
187169_s_at	Ubiquitin Fusion Degradation (yeast UFD homolog)	ufd-2	9.28	9.35	9.4		9.72	9.58	9.72			0.00477621	0.118927
180839_at	hypothetical protein /// status:Partially_confirmed	F54B11.7 /// WBGene00010030	4.67	4.76	4.77		4.34	4.4	4.5			0.0047824	0.118927
189628_at	Carbonic AnHydrase	cah-4	11.56	11.35	11.89		12.49	12.5	12.68			0.00478547	0.118927
185352_at	hypothetical protein /// status:Partially_confirmed	T15B7.12 /// WBGene00020524	4.62	5.05	5.09		5.94	6.29	6.58			0.00479943	0.119116
192819_at	Nuclear Hormone Receptor family	nhr-62	6.81	6.83	6.73		7.91	7.51	7.45			0.00484345	0.119898
186028_at	hypothetical protein /// status:Partially_confirmed	C03A7.13 /// WBGene00015371	5.93	6.17	5.8		6.66	6.63	6.88			0.00484372	0.119898
179278_s_at	hypothetical protein /// locus:rmo-1	F15D4.3 /// WBGene00008860	10.15	10.2	10.23		10.34	10.42	10.42			0.00485154	0.119933
193406_s_at	hypothetical protein	W09G3.7	7.66	7.6	7.56		7.35	7.42	7.42			0.00488105	0.120444
175548_at	Homeobox	ceh-44	7.63	7.71	7.79		7.37	7.45	7.43			0.00488504	0.120444
191141_at	Suppressor of Constitutive Dauer formation /// locus:scd-2	scd-2 /// WBGene00004740	8.85	8.79	8.85		8.68	8.62	8.69			0.00491085	0.120819
190616_at	hypothetical protein	R12C12.1	8.79	9.15	8.8		8.23	8.27	8.23			0.00491313	0.120819
184773_s_at	hypothetical protein	Y66H1B.3	7.83	7.67	7.82		7.45	7.43	7.5			0.00493581	0.121218
190496_s_at	Polarity and Osmotic sensitivity Defect	pod-2	10.16	10.54	10.48	10.3933	11.05	11.32	11.19	11.1867	1.73307	0.00495592	0.121553
191518_at	Seven TM Receptor /// locus:str-144	str-144 /// WBGene00006191	4.32	4.1	4.21		4.63	4.57	4.56			0.00496609	0.121644
173882_s_at	PolyA Binding protein	pab-2	12.58	12.54	12.53		12.47	12.45	12.45			0.00499214	0.122122
178383_at	DYnein Light chain (Tctex type] /// locus:dylt-1	dylt-1 /// WBGene00008764	9.79	10.02	9.8		10.29	10.29	10.29			0.00500554	0.12229
190842_at	Nuclear Hormone Receptor family /// locus:nhr-134	nhr-134 /// WBGene00003724	8.97	9	8.99		8.82	8.8	8.7			0.005019	0.122306
179758_at	hypothetical protein /// status:Confirmed	K02D7.5 /// WBGene00019300	7.09	7.18	7.42		7.76	7.89	7.81			0.00501921	0.122306
182710_at	hypothetical protein	C35B8.3	9.04	8.96	8.79		8.16	8.16	7.72			0.0050428	0.122589
189017_at	hypothetical protein /// glutaminase	glutaminase /// WBGene00009271	8.26	8.32	8.34		8.16	8.11	8.16			0.0050439	0.122589
189774_at	hypothetical protein /// aldehyde reductase	C07D8.6 /// WBGene00015565	10.34	10.37	10.32		10.05	10.16	10.16			0.00506372	0.122598
193351_s_at	human ATX (ataxin) related /// locus:atx-3	atx-3 /// WBGene00006446	7.92	7.93	7.82		8.09	8.08	8.09			0.00507373	0.122598
172960_x_at	HomoGentisate Oxidase /// locus:hgo-1	hgo-1 /// WBGene00001843	11.48	11.28	11.41		11.03	10.85	10.82			0.00508347	0.122598
180425_s_at	hypothetical protein /// status:Confirmed	F15E6.3 /// WBGene00017484	7.62	8.12	7.72		6.92	6.78	6.51			0.00508602	0.122598
173305_s_at	MiniBrain Kinase (Drosophila) homolog	mbk-2	9.83	9.92	9.9		9.66	9.73	9.66			0.0050873	0.122598
187871_s_at	hypothetical protein	R102.4	10.79	10.95	10.95		10.6	10.53	10.47			0.00509133	0.122598
191429_at	Seven TM Receptor /// locus:str-112	str-112 /// WBGene00006163	6.47	6.27	5.98		7.71	7.74	7.17			0.00510045	0.122598
184996_at	hypothetical protein /// status:Confirmed	F41C3.11 /// WBGene00018275	6.71	6.91	6.87		7.3	7.19	7.19			0.00510145	0.122598
191550_at	UDP-GlucuronosylTransferase /// locus:ugt-52	ugt-52 /// WBGene00018931	7.86	7.92	7.77		7.62	7.55	7.54			0.00511323	0.122598
180406_at	hypothetical protein /// status:Partially_confirmed	F59D6.7 /// WBGene00019108	9.95	10.14	9.97		9.69	9.65	9.58			0.00511458	0.122598
192058_at	hypothetical protein /// Cell Division control protein	R05G6.10 /// WBGene00019902	9.06	9.22	9.16		8.77	8.81	8.62			0.00511614	0.122598
176382_at	TBC (Tre-2/Bub2/Cdc16) domain family /// locus:tbc-16	tbc-16 /// WBGene00018639	9.17	9.23	9.16		9.31	9.34	9.31			0.00516687	0.12336
182986_at	Serpentine Receptor, class AB (class A-like) /// locus:srab-25	srab-25 /// WBGene00022807	5	5.02	4.96		4.73	4.8	4.84			0.00517208	0.12336
193914_at	Gamma Butyrobetaine Hydroxylase /// locus:gbh-2	gbh-2 /// WBGene00001523	8.94	9.08	9.15		9.45	9.68	9.55			0.00517907	0.12336
173241_at	Nuclear Hormone Receptor family	nhr-28	7.6	7.63	7.75		7.95	8.09	7.98			0.00517963	0.12336
190947_s_at	CeNTaurin	cnt-2	8.08	7.99	8.04		7.85	7.78	7.72			0.00518081	0.12336
177173_s_at	status:Partially_confirmed /// hypothetical protein	WBGene00022233 /// Y73B6BL.4	9.59	9.76	9.64		9.27	9.28	9.39			0.00526332	0.12482
180996_at	hypothetical protein /// status:Partially_confirmed	C02H7.2 /// WBGene00015364	5.5	5.59	5.54		5.69	5.75	5.71			0.00528642	0.12482
173500_at	Lateral Signaling Target /// locus:lst-2	lst-2 /// WBGene00003084	9.7	9.63	9.74		9.96	10.15	10.16			0.00528713	0.12482
176048_at	status:Confirmed /// hypothetical protein	WBGene00021516 /// Y41D4B.14	6.04	6.02	5.94		5.84	5.82	5.8			0.00528862	0.12482
183054_s_at	Prion-like-(Q/N-rich)-domain-bearing protein	pqn-14	8.22	8.21	8.17		8.28	8.3	8.29			0.00528862	0.12482
194030_s_at	DumPY : shorter than wild-type /// locus:dpy-18	dpy-18 /// WBGene00001077	7.59	7.31	7.57		8.21	8.01	8.05			0.00530056	0.12482
192319_at	hypothetical protein /// thyroglobulin and EF hand domains	T04F3.2 /// WBGene00011437	7.54	7.69	7.41		8.89	8.77	8.29			0.00530465	0.12482
177842_at	hypothetical protein /// status:Partially_confirmed	T22C8.6 /// WBGene00011927	7.34	7.57	7.47		7.11	7.02	6.98			0.00530669	0.12482
173620_s_at	UDP-GlucuronosylTransferase /// locus:ugt-51	ugt-51 /// WBGene00015369	6.94	7.3	7.28		7.79	7.96	8.03			0.00530843	0.12482
186721_at	hypothetical protein /// status:Confirmed	C56G7.3 /// WBGene00008348	8.53	8.57	8.56		8.41	8.45	8.37			0.00530864	0.12482
172042_x_at	ATM(ataxia telangectasia mutated)-Like	atl-1	9.59	9.54	9.66		9.85	9.79	9.8			0.0053509	0.125656
192078_at	hypothetical protein /// carbomoyl-phosphate carboxylase	F32B6.2 /// WBGene00009319	8.93	9.01	9.05		9.19	9.19	9.19			0.00539689	0.126577
174401_at	Activator of G protein Signalling	ags-3	9.63	9.6	9.45		9.27	9.19	9.23			0.00541744	0.12679
191670_at	hypothetical protein /// Sodium/phosphate transporter	T09B9.2 /// WBGene00011643	5.85	5.38	5.69		4.91	4.88	4.84			0.00541945	0.12679
173815_s_at	TropoNin T	tnt-3	8.1	8.16	8.15		7.94	7.83	7.77			0.00547434	0.127914
172726_x_at	COLlagen /// locus:col-154 /// locus:col-155	col-154 /// WBGene00000727 /// WBGene00000728	11.66	11.63	11.73		11.48	11.35	11.37			0.00548993	0.128119
175156_at	---	---	10.33	10.22	10.08		9.48	9.56	9.13			0.00551913	0.12864
181072_at	Pim (mammalian oncogene) Related Kinase	prk-1	9.93	9.81	9.95		10.19	10.25	10.37			0.00554597	0.129028
186066_at	hypothetical protein /// status:Confirmed	W01A11.7 /// WBGene00020912	10.94	11.18	10.95		10.59	10.6	10.6			0.00554965	0.129028
173565_s_at	hypothetical protein /// status:Confirmed	C05C8.6 /// WBGene00015463	8.38	8.52	8.39		8.74	8.69	8.67			0.00555639	0.129028
192992_at	hypothetical protein	Y51A2D.13	9.84	9.85	9.7		9.12	9.22	8.79			0.00556668	0.129107
192389_at	hypothetical protein	F11A3.2	7.1	7.24	7.32		7.55	7.6	7.64			0.00557827	0.129216
187556_s_at	hypothetical protein /// status:Confirmed	T09B4.9 /// WBGene00020383	9.23	9.41	9.44		9.7	9.73	9.73			0.00559023	0.129333
186500_s_at	GLYcosylation related /// locus:gly-3	gly-3 /// WBGene00001628	8.74	8.83	8.84		8.97	8.98	8.98			0.00561189	0.129675
188304_at	SAM Decarboxylase /// locus:smd-1	smd-1 /// WBGene00004875	6.27	6.85	7.02		7.86	8.11	8.07			0.00562165	0.129741
183971_at	hypothetical protein	C18A3.4	8.96	8.84	8.9		8.67	8.72	8.7			0.00564366	0.12995
182188_s_at	status:Partially_confirmed /// hypothetical protein	WBGene00022532 /// ZC155.4	4.51	4.65	4.74		5.39	5.91	5.46			0.00564458	0.12995
174018_at	Nuclear Hormone Receptor family	nhr-34	10.91	11.12	11.14		10.41	10.64	10.51			0.00565859	0.130113
182555_at	hypothetical protein /// status:Partially_confirmed	F08F3.1 /// WBGene00017260	7.3	7.33	7.36		7.11	7.17	7.04			0.00569595	0.130812
190189_at	hypothetical protein /// threonine dehydratase	K01C8.1 /// WBGene00010456	9.08	9.38	9.35		8.7	8.51	8.72			0.00577628	0.132337
183064_at	hypothetical protein	F17H10.2	11.02	10.66	10.72		10.22	10	9.96			0.00577647	0.132337
185404_s_at	status:Partially_confirmed /// hypothetical protein	WBGene00012581 /// Y38E10A.3	3.22	3.23	3.21		3.29	3.26	3.28			0.00578456	0.132361
188508_at	hypothetical protein /// chitinase	chitinase /// WBGene00011158	8.54	8.31	8.32		7.96	7.71	7.73			0.00580328	0.132627
191947_at	hypothetical protein /// locus:npr-12	T22D1.12 /// WBGene00020689	8.43	8.52	8.56		8.13	8.21	8.27			0.0058114	0.132651
178527_at	hypothetical protein /// status:Confirmed	E01G6.2 /// WBGene00008450	8.95	8.9	8.96		8.82	8.77	8.74			0.00582069	0.132702
173207_at	---	---	5.37	5.3	5.13		6.3	5.97	5.88			0.00585597	0.133321
189292_at	CYtochrome P450 family /// locus:cyp-25A6	cyp-25A6 /// WBGene00019438	5.05	5.14	5.15		4.95	4.89	4.88			0.00586207	0.133321
190117_at	Ligand-Gated ion Channel /// locus:lgc-26	lgc-26 /// WBGene00021981	7.65	7.61	7.84		7.28	7.1	7.26			0.00588949	0.133783
191702_at	TransThyretin-Related family domain /// locus:ttr-1	ttr-1 /// WBGene00010541	9.63	9.79	9.75		9.47	9.47	9.43			0.00590453	0.133962
190531_at	human GAS41-Like /// locus:gfl-1	gfl-1 /// WBGene00001585	9.11	9.23	9.12		9.39	9.44	9.53			0.00592323	0.134166
184310_at	hypothetical protein /// status:Partially_confirmed	K11H12.3 /// WBGene00019659	5.5	5.84	5.68		5.11	4.79	4.96			0.00593077	0.134166
186819_s_at	hypothetical protein /// status:Predicted /// status:Predicted /// hypothetical protein	F56A4.4 /// WBGene00018912 /// WBGene00021566 /// Y45G12C.3	6.15	6.23	6.6		5.53	5.6	5.6			0.0059412	0.134166
181105_at	Suppressor of PResenilin defect /// locus:spr-1	spr-1 /// WBGene00005006	8.26	8.21	8.3		8.4	8.42	8.39			0.0059421	0.134166
185055_at	UDP-GlucuronosylTransferase	ugt-26	7.65	7.31	7.3		8.07	8.01	8.04			0.00596713	0.134276
186411_at	hypothetical protein /// status:Confirmed	C34D10.1 /// WBGene00016406	8.94	8.92	8.81		8.66	8.64	8.56			0.00596764	0.134276
187156_at	status:Partially_confirmed /// hypothetical protein	WBGene00021565 /// Y45G12C.1	6.95	7.18	7.13		7.46	7.52	7.45			0.00596846	0.134276
194138_s_at	EGg Laying defective	egl-15	8.8	8.67	8.94		8.4	8.39	8.34			0.00598901	0.134577
184166_at	hypothetical protein /// status:Confirmed	F43C9.1 /// WBGene00018375	5.79	5.54	5.66		6.69	6.23	6.48			0.00604675	0.135712
177004_s_at	C-type LECtin /// locus:clec-83	clec-83 /// WBGene00021879	8.83	8.83	8.99		9.15	9.19	9.18			0.00606876	0.13599
193380_s_at	hypothetical protein /// chromodomain-helicase-DNA-biniding protein	H06O01.2 /// WBGene00010369	9	8.99	9.05		9.11	9.11	9.12			0.00607361	0.13599
189804_s_at	Enoyl-CoA Hydratase	ech-2	8.53	8.5	8.51		8.64	8.73	8.76			0.00609394	0.136282
180446_at	Serpentine Receptor, class X /// locus:srx-38	srx-38 /// WBGene00005929	6.51	6.51	6.53		6.3	6.34	6.19			0.0061138	0.136477
186168_at	hypothetical protein /// status:Confirmed	T06A10.4 /// WBGene00020287	7.54	7.56	7.51		7.62	7.65	7.62			0.00612226	0.136477
179854_at	F-box A protein /// locus:fbxa-128	fbxa-128 /// WBGene00012923	7.51	7.59	7.63		7.2	7.35	7.29			0.00612641	0.136477
176895_s_at	Let-23 Fertility effector/regulator	lfe-2	9.95	9.98	9.52		9.08	8.96	8.88			0.00614608	0.136477
190626_s_at	glutamate dehydrogenase /// hypothetical protein	WBGene00014095 /// ZK829.4	13.54	13.46	13.51		13.38	13.38	13.38			0.0061463	0.136477
194261_x_at	hypothetical protein	Y53G8B.4	8.42	8.45	8.36		8.18	8.22	8.09			0.0061463	0.136477
190951_at	TransThyretin-Related family domain /// locus:ttr-19	ttr-19 /// WBGene00007535	3.67	3.59	3.47		3.89	4.04	3.95			0.00618454	0.137162
178345_at	Phasmid Socket Absent	psa-3	7.72	7.84	7.7		7.52	7.42	7.39			0.00619721	0.137162
173098_at	Kex-2 Proprotein Convertase family	kpc-1	9.89	9.94	9.9		9.65	9.75	9.75			0.00620065	0.137162
177391_s_at	hypothetical protein /// status:Partially_confirmed	R166.3 /// WBGene00011303	9.36	9.37	9.34		9.57	9.51	9.47			0.0062177	0.137162
174906_s_at	Drosophila Discs Large homolog	dlg-1	10.56	10.61	10.61		10.37	10.47	10.39			0.0062204	0.137162
184265_at	hypothetical protein /// status:Partially_confirmed	R13D11.4 /// WBGene00020058	7.16	7.36	7.28		7.58	7.57	7.57			0.00622099	0.137162
180157_at	hypothetical protein /// status:Confirmed	F57G12.1 /// WBGene00010221	10.46	10.25	10.46		10.87	10.74	10.89			0.00626605	0.137993
191012_at	3-Ketoacyl-coA Thiolase /// locus:kat-1	kat-1 /// WBGene00002183	9.09	9.23	9.16		9.38	9.39	9.46			0.0062927	0.138417
173825_at	hypothetical protein /// f-spondin like protein	T21B6.3 /// WBGene00011880	10.14	10.05	10.14		9.72	9.59	9.83			0.00630207	0.138461
176920_at	hypothetical protein	Y67D8C.9	5.78	5.72	5.8		5.63	5.63	5.58			0.00633082	0.13893
186247_at	hypothetical protein /// status:Confirmed	H04M03.3 /// WBGene00019153	7.46	7.11	7.26		6.71	6.35	6.44			0.00634488	0.139076
174610_at	TetraSPanin family	tsp-14	8.54	8.34	8.22		7.85	7.72	7.56			0.00636902	0.139365
193223_at	TWiK family of potassium channels /// locus:twk-1	twk-1 /// WBGene00006656	8.16	8.01	8.11		8.6	8.4	8.45			0.00637323	0.139365
185912_at	hypothetical protein /// status:Partially_confirmed	T20D4.13 /// WBGene00020619	4.45	4.46	4.57		4.68	4.74	4.74			0.00638033	0.139365
187186_at	Glutathione S-Transferase Kappa protein /// locus:gstk-1	gstk-1 /// WBGene00014251	7.98	8.27	8.14		7.69	7.67	7.55			0.0064437	0.140585
184154_at	hypothetical protein /// status:Predicted	C30E1.3 /// WBGene00016252	4.31	4.31	4.29		4.22	4.16	4.14			0.00646456	0.140876
190536_s_at	CaLPain family /// locus:clp-2	clp-2 /// WBGene00000543	8.25	8.12	8.3		8.5	8.5	8.51			0.00647402	0.140919
193130_at	C-type LECtin /// locus:clec-97	clec-97 /// WBGene00013931	3.91	3.91	3.85		4.12	4.02	4.1			0.00650113	0.141145
192989_at	locus:ztf-17 /// Zinc finger Transcription Factor family	WBGene00011639 /// ztf-17	9.95	9.98	9.93		10.26	10.4	10.19			0.0065013	0.141145
182207_at	hypothetical protein /// status:Predicted	F18E9.1 /// WBGene00017568	6.46	6.46	6.44		6.57	6.52	6.53			0.00651615	0.141145
183307_at	hypothetical protein /// status:Partially_confirmed	F16B12.6 /// WBGene00008882	7.72	7.7	7.64		7.82	7.86	7.9			0.00651615	0.141145
180810_at	hypothetical protein /// status:Confirmed	R10D12.9 /// WBGene00011190	7.86	8.42	8.26		9.07	9.2	9.01			0.0065267	0.141145
174031_at	Homeobox /// locus:ceh-21	ceh-21 /// WBGene00000444	6.25	6.3	6.37		6.48	6.5	6.49			0.00652952	0.141145
184997_at	hypothetical protein /// status:Partially_confirmed	F28A12.1 /// WBGene00017879	3.4	3.15	3.45		4.02	4.17	3.85			0.00655355	0.141206
174784_at	Regulator of G protein Signaling	rgs-7	8.06	8.31	8.34		8.68	8.83	8.74			0.00655501	0.141206
192752_at	hypothetical protein /// Barrier to Autointegration Factor /// locus:baf-1 /// status:Partially_confirmed	B0464.9 /// baf-1 /// WBGene00000235 /// WBGene00007188	8.9	8.99	8.9		9.08	9.09	9.09			0.00655977	0.141206
178241_at	SQuashed Vulva	sqv-5	8.14	8.19	8.36		7.85	7.73	7.87			0.00656448	0.141206
191944_at	hypothetical protein	K01C8.7	8.52	8.74	8.61		8.94	8.98	8.96			0.00656997	0.141206
179513_at	status:Partially_confirmed /// hypothetical protein	WBGene00013996 /// ZK550.2	8.32	8.52	8.65		7.61	7.74	7.96			0.00658544	0.141376
193199_at	hypothetical protein	F10D7.5	7.73	7.46	7.63		7.17	6.99	7.15			0.00662356	0.142032
177949_at	MeDiaTor	mdt-28	8.11	7.55	7.63		8.98	8.74	8.66			0.00669117	0.143303
192469_at	STeroid DeHydrogenase family /// locus:stdh-1	stdh-1 /// WBGene00007363	10.29	10.2	10.07		10.82	10.79	10.56			0.0067037	0.143303
174046_s_at	hypothetical protein /// phytoene synthase precursor	B0334.5 /// WBGene00007145	7.7	7.72	7.79		7.96	7.96	7.88			0.00672187	0.143303
175929_s_at	abnormal cell LINeage /// locus:lin-1 /// status:Predicted /// hypothetical protein	lin-1 /// WBGene00002990 /// WBGene00022207 /// Y73B3A.5	8.19	8.24	8.06		7.75	7.81	7.58			0.00672433	0.143303
174975_at	hypothetical protein /// status:Confirmed	T14B1.1 /// WBGene00011763	11.89	11.81	11.96		11.56	11.58	11.67			0.00672638	0.143303
177198_at	hypothetical protein /// status:Partially_confirmed	M6.4 /// WBGene00019776	4.78	4.94	4.88		5.17	5.1	5.12			0.00672866	0.143303
175788_s_at	MuSashI (fly neural) family /// locus:msi-1	msi-1 /// WBGene00003423	9.23	9.32	9.32		9.13	9.13	9.08			0.00675465	0.143694
190553_at	hypothetical protein /// triacylglycerol lipase	F01G10.7 /// WBGene00008510	8.76	8.93	8.87		8.58	8.57	8.47			0.00677508	0.143965
189596_at	Heavy chain, Unconventional Myosin /// locus:hum-7	hum-7 /// WBGene00002040	7.36	7.23	7.22		7	6.87	6.8			0.00679356	0.144194
173214_s_at	hypothetical protein /// hypothetical protein /// phosphotransferase /// ATP transferase	phosphotransferase /// W10C8.5 /// WBGene00017975 /// WBGene00021128	8.67	8.31	8.52		9.06	9.01	9.14			0.00682635	0.144518
190176_at	HSN Abnormal Migration	ham-2	8.22	8.01	8.27		7.79	7.7	7.7			0.00683682	0.144518
189043_s_at	hypothetical protein /// locus:tkt-1	transketolase /// WBGene00008506	11.36	11.49	11.54		11.72	11.8	11.82			0.00684079	0.144518
174529_at	hypothetical protein	H28G03.1	10.93	10.99	11.09		11.24	11.37	11.33			0.00685154	0.144518
183600_at	hypothetical protein /// status:Partially_confirmed	F45E1.5 /// WBGene00018466	8.4	8.3	8.18		7.96	7.83	7.76			0.00685383	0.144518
192710_s_at	Zinc-binding metalloprotease domain /// hypothetical protein	WBGene00012776 /// Y42A5A.1	8.41	8.66	8.53		8.12	8.19	8.13			0.00685502	0.144518
174966_at	fatty Acid CoA Synthetase family /// locus:acs-17	acs-17 /// WBGene00016716	9.62	9.67	9.75		9.28	9.39	9.44			0.00688861	0.144975
193009_at	4-HydroxyPhenylpyruvate Dioxygenase (HPD) /// locus:hpd-1	hpd-1 /// WBGene00001993	11.03	10.93	11.15		10.7	10.5	10.59			0.00689216	0.144975
177565_at	Serpentine Receptor, class U /// locus:sru-8	sru-8 /// WBGene00005671	4.5	4.61	4.66		4.91	4.97	5.13			0.00693739	0.145763
184030_at	hypothetical protein /// status:Partially_confirmed	W06H8.6 /// WBGene00021068	8.08	7.88	7.76		7.43	7.43	7.43			0.00694796	0.145822
173986_at	hypothetical protein /// locus:idh-1	F59B8.2 /// WBGene00010317	9.95	10.49	10.69		11.46	11.62	11.85			0.00697655	0.146258
188517_at	DNaJ domain (prokaryotic heat shock protein)	dnj-16	8.06	8.06	8.07		8.27	8.2	8.34			0.0070003	0.146502
188187_at	PaTched Related family /// locus:ptr-13	ptr-13 /// WBGene00004227	5.46	5.53	5.66		5.87	5.88	6			0.0070038	0.146502
189265_at	CYtochrome P450 family /// locus:cyp-34A2	cyp-34A2 /// WBGene00011699	7.37	8.15	8.38		5.71	6.26	6.35			0.00702105	0.146699
186776_at	status:Confirmed /// hypothetical protein	WBGene00014059 /// ZK673.3	6.7	7.07	7.11		7.75	7.93	7.62			0.00702896	0.146701
193027_s_at	hypothetical protein /// Activin types I and II receptor domain	F55D12.5 /// WBGene00010113	5.67	5.49	5.48		5.22	5.21	5.1			0.00704287	0.146828
173177_s_at	hypothetical protein /// status:Partially_confirmed	F21H7.2 /// WBGene00009028	7.49	7.59	7.73		7.06	7.15	6.84			0.00706689	0.147166
191357_s_at	DiSHevelled related	dsh-1	8.4	8.54	8.42		8.14	8.22	8.22			0.00709377	0.147562
173542_at	hypothetical protein	F47D12.9	10.32	10.17	10.4		9.92	9.98	9.92			0.00711902	0.147923
190610_s_at	TransThyretin-Related family domain /// locus:ttr-51	ttr-51 /// WBGene00010440	10.56	10.45	10.26		11.22	11.24	10.91			0.00714793	0.148359
181605_at	hypothetical protein /// status:Partially_confirmed	T02C12.3 /// WBGene00011368	8.24	8.22	8.2		8.36	8.32	8.3			0.00718233	0.14858
191806_s_at	mammalian ZAK kinase homolog	zak-1	8.7	8.68	8.72		8.84	8.98	8.92			0.00718233	0.14858
183898_at	hypothetical protein /// status:Confirmed	R74.7 /// WBGene00011281	8.64	8.71	8.74		8.85	8.94	8.94			0.00718233	0.14858
193214_s_at	Intermediate Filament, A /// locus:ifa-4	ifa-4 /// WBGene00002052	8.22	8.11	8.13		7.89	7.78	7.66			0.00721328	0.149056
179851_at	status:Confirmed /// hypothetical protein	WBGene00012544 /// Y37D8A.2	10.4	10.39	10.56		10.18	10.12	10.17			0.00724559	0.149559
189615_at	hypothetical protein	ZK546.2	9.36	9.44	9.45		9.6	9.74	9.66			0.00725629	0.149615
171996_x_at	EGg Laying defective	egl-15	8.97	8.7	8.92		8.47	8.32	8.29			0.00728752	0.150094
192626_s_at	More Of MS /// locus:mom-4	mom-4 /// WBGene00003396	7.8	7.76	7.71		7.9	7.88	7.92			0.00731921	0.150582
181557_at	hypothetical protein /// status:Confirmed	F56C9.8 /// WBGene00018952	9.67	9.78	9.6		9.37	9.44	9.35			0.00737203	0.151502
186400_s_at	hypothetical protein /// status:Partially_confirmed	T10B11.6 /// WBGene00020402	10.03	9.95	9.97		10.11	10.19	10.19			0.00741787	0.152278
187218_at	hypothetical protein /// status:Confirmed	R07E5.13 /// WBGene00011119	9.34	9.21	9.21		9.55	9.46	9.51			0.00743089	0.152315
175095_at	hypothetical protein /// status:Confirmed	B0410.3 /// WBGene00015172	10.79	11.09	11.17		11.67	11.55	11.7			0.00743595	0.152315
181945_s_at	BTB (Broad/complex/Tramtrack/Bric a brac) domain protein /// locus:btb-18	btb-18 /// WBGene00018201	5.38	5.12	5.18		5.62	5.62	5.62			0.00746761	0.152764
171940_x_at	Ribosomal Protein, Large subunit	rpl-31	13.84	13.85	13.86		13.88	13.88	13.89			0.00749043	0.152764
178771_at	hypothetical protein /// hypothetical protein /// status:Partially_confirmed	F59C6.14 /// F59C6.3 /// WBGene00010324	9.33	9.39	9.39		9.27	9.27	9.27			0.00749043	0.152764
182862_at	Seven TM Receptor /// locus:str-125	str-125 /// WBGene00006176	4.46	4.64	4.23		5.45	5.08	5.21			0.00749477	0.152764
175438_at	GLoBin /// locus:glb-11	glb-11 /// WBGene00007981	9.51	9.7	9.74		9.17	9.28	9.29			0.00749858	0.152764
172835_x_at	HIStone /// HIStone /// HIStone /// locus:his-12 /// locus:his-16 /// locus:his-43	his-12 /// his-16 /// his-43 /// WBGene00001886 /// WBGene00001890 /// WBGene00001917	9.62	9.43	9.53		9.27	9.22	9.18			0.00752085	0.153052
190138_at	NHL (ring finger b-box coiled coil) domain containing	nhl-3	8.32	8.39	8.4		8.24	8.24	8.25			0.00754556	0.153388
192268_at	hypothetical protein /// hypothetical protein /// homeobox; tissue factor pathway inhibitor /// status:Confirmed	C02F12.10 /// C02F12.5 /// WBGene00015355 /// WBGene00045215	4.56	4.37	4.74		5.35	5.14	5.12			0.0075659	0.153636
177086_at	hypothetical protein	M79.3	9.49	9.35	9.26		8.8	8.44	8.25			0.0075838	0.153833
192162_at	hypothetical protein /// ATP-dependent RNA helicase like	F58G11.2 /// WBGene00010280	6.44	6.44	6.56		6.67	6.7	6.74			0.00759696	0.153933
191894_at	UBiquitin Conjugating enzyme /// locus:ubc-12	ubc-12 /// WBGene00006707	8.9	8.89	9.09		9.31	9.26	9.32			0.00761941	0.154221
187353_s_at	PaTChed family	ptc-3	8.48	8.44	8.52		8.24	8.02	8.01			0.00767124	0.154836
179807_at	hypothetical protein	T20D3.11	5.78	5.57	5.83		6.4	6.27	6.14			0.0076813	0.154836
193249_at	Homeobox /// locus:ceh-41	ceh-41 /// WBGene00000462	7.41	7.49	7.51		7.62	7.71	7.69			0.0076836	0.154836
173556_s_at	hypothetical protein	C06A8.1	7.53	7.14	7.29		8.19	8.4	8.89			0.00769417	0.154836
180521_at	hypothetical protein /// status:Partially_confirmed	T20D4.6 /// WBGene00020612	6.96	6.96	7.16		6.66	6.67	6.72			0.00769879	0.154836
181670_at	F-box A protein /// locus:fbxa-38	fbxa-38 /// WBGene00016522	7.62	7.96	8.03		8.93	8.56	8.64			0.00769928	0.154836
183992_at	DJ-1 (mammalian transcriptional regulator) Related /// locus:djr-1.1	djr-1.1 /// WBGene00015184	9.67	9.49	9.38		10.08	9.96	9.93			0.00771911	0.155068
190924_at	Serpentine Receptor, class N /// locus:srn-1	srn-1 /// WBGene00005640	5.39	5.45	5.48		4.85	5.14	5.02			0.00775382	0.155562
183845_s_at	hypothetical protein /// locus:mboa-3	C54G7.2 /// WBGene00016934	9.75	9.88	9.84		9.34	9.53	9.52			0.00776025	0.155562
177224_at	MAFBx (F-box protein) homolog /// locus:mfb-1	mfb-1 /// WBGene00008439	10.52	10.37	10.22		9.97	9.87	9.81			0.00777771	0.155745
182615_at	hypothetical protein /// status:Partially_confirmed	C54D10.9 /// WBGene00008303	6.69	6.69	6.42		7.08	7.06	7.02			0.00780004	0.156026
[truncated: 21,687 more rows]

## Sheet: E vs A
Probe set	Gene Title	Gene Symbol	LA11	LA14	LA17	Ethanol Mean (Log2)	LA12	LA15	LA18	Acetate Mean (Log2)	Fold Change (Geometric)	p-value (a-level: 0.001)	q-value (FDR: 5%)
[truncated: 22,625 more rows]
